# Supplementary material for: Relationship between Serum Bilirubin and Left Ventricular Hypertrophy in Patients with Essential Hypertension
Source: PLoS One. 2015 Apr 27;10(4):e0125275. doi: 10.1371/journal.pone.0125275 (PMC4411030; doi:10.1371/journal.pone.0125275)
Supplement: S1 Dataset — (XLS) [file pone.0125275.s001.xls]

## Sheet: Data
height	weight	CRe	BMI	BMI_group	age_group	sex	smoking_yn	LVH	eGFR	UA	GLU	PBG2h	TG	HDL	CHO	LDL	PRA	Ang2	ALD	BP_level	SBP_c	DBP_c	RDW	HR_night_avg	IVST	LVED	LVDS	LVPWT	LVM	RVD	RVOT	EF	FS	E_peak_max	A_peak_max	EA	CaseID	HP_duration	LVMI	LyVII	ALT	AST	BUN	WBC	RBC	Hb	CRP	Hcy	Plt
183	98	74	29.7633	3	1	1	0	0	138.989	349.4	6.26	#NULL!	2.25	1.18	5.51	3.30727	#NULL!	#NULL!	#NULL!	1	138	99	12.4	66	12.5	49.5	34	11	243.214	26	33	64	34	30	60	0.5	1886199	#NULL!	106.411	109.214	222	91	4.9	7.31	4.76	184	3.43	#NULL!	204
161	58	68	22.8757	1	2	1	0	1	94.42	365.1	5.4	6.2	1.16	1.43	5.35	3.39273	4.11	62.94	0.17	3	157	111	12.8	60	11.5	51.5	33	10.2	230.136	20	32	67	37	60	60	1	1472796	#NULL!	139.979	145.798	28	21	5.6	6.19	4.76	188	4.77	#NULL!	284
174	74	84	24.9418	2	1	1	0	0	92.4569	346.1	6.25	#NULL!	1.29	1.04	5.34	3.71364	6.06	84.85	0.17	1	158	90	11.9	58	8.5	47.5	31	8	133.832	12	21	66	36	72	98	0.734694	2182460	#NULL!	69.4804	71.5804	31	27	3.9	4.76	4.76	183	0.38	13.4	299
182	77	82	23.746	1	2	1	0	0	85.8668	411.7	5.31	#NULL!	1.73	1.17	6.09	4.13364	#NULL!	#NULL!	#NULL!	2	137	100	12.3	65	9.2	43.5	29	10	144.99	19	22	62	33	85	78	1.08974	1872768	#NULL!	72.0323	74.1106	47	22	6	7.63	4.75	176	0.44	#NULL!	195
164	77	73	29.1288	3	2	1	1	1	98.6452	357	6.29	10.61	1.83	0.8	5.82	4.18818	3.77	61.46	0.14	3	167	122	13.2	73	11.5	47.5	33	11	212.98	18	29	61	32	70	106	0.660377	2161691	#NULL!	111.884	115.64	42	20	4.1	3.98	4.75	168	1.02	8	263
180	110	54	34.4506	3	1	1	0	0	218.023	406.2	4.92	9.6	2.91	0.82	3.55	1.40727	2.01	58.07	0.19	2	148	102	13.1	58	9.8	51.5	36	8.7	181.763	20	26	60	32	78	57	1.36842	1908126	#NULL!	75.115	76.8192	96	42	3.8	3.72	4.74	172	3.05	#NULL!	184
168	72	78	26.0102	2	3	1	0	1	81.5309	371	6.06	#NULL!	1.55	1.31	4.68	2.66545	1.49	61.47	0.13	2	153	100	12.3	56	15.3	42.5	29	9	201.281	21	25	63	34	70	108	0.648148	2106696	#NULL!	107.962	111.67	28	22	3.5	6.34	4.73	176	0.38	17	152
173	76	86	25.8934	2	1	1	0	0	94.5841	398.6	5.08	6.82	2.43	0.84	4.28	2.33545	3.6	89.3	0.23	1	139	94	12.3	55	11.5	50.5	35	9	204.679	24	37	61	32	87	52	1.67308	1249380	#NULL!	105.206	108.617	44	24	4.4	5.65	4.72	176	0.36	9.5	232
171	88	92	30.5947	3	1	1	0	1	95.4183	422.3	6.09	7.71	1.55	1.22	5.6	3.67545	6.11	80.2	0.26	2	140	100	13	78	12.6	50.5	33	11	252.827	20	30	67	37	67	87	0.770115	1846986	#NULL!	121.215	124.877	16	22	9.9	6.89	4.72	166	0.76	#NULL!	252
183	96	92	29.1661	3	1	1	0	1	112.767	274.5	5.52	7.34	1.49	0.85	4.83	3.30273	1.74	58.9	0.15	2	140	102	12.6	60	12	57.5	36	11.5	310.83	25	26	69	39	52	87	0.597701	1893284	#NULL!	137.523	141.333	17	13	4	6.1	4.72	151	2.28	#NULL!	228
172	76	73	26.1896	2	3	1	1	0	88.7095	285.5	5.11	5.98	1.18	0.9	4.5	3.06364	1.66	69.32	0.19	2	147	107	12.4	60	11.5	44.5	29	11	191.826	21	30	64	35	79	49	1.61224	1901132	#NULL!	98.9081	102.095	16	22	4	4.96	4.72	156	6.09	#NULL!	171
180	95	88	29.821	3	1	1	0	1	113.299	395	5.66	#NULL!	2.37	1.03	5.62	3.51273	#NULL!	#NULL!	#NULL!	3	187	115	15.5	65	13	47.5	29	11.5	242.691	20	26	67	37	75	59	1.27119	2215607	#NULL!	108.864	111.837	#NULL!	#NULL!	4.9	4.77	4.71	163	#NULL!	#NULL!	293
170	86	68	30.2578	3	2	1	0	1	120.905	348.2	7.37	5.22	1.96	1.04	5.33	3.39909	2.44	59.55	0.25	3	180	119	14.3	66	15.5	40.5	28	14	256.318	#NULL!	25	64	34	51	93	0.548387	1863352	#NULL!	124.771	128.63	56	31	3.9	6.23	4.69	168	1.15	#NULL!	204
172	100	81	34.3021	3	2	1	0	0	114.175	360.4	5.34	#NULL!	1.91	0.91	4.15	2.37182	2.93	92.51	0.1	3	165	112	12.5	75	11.5	48.5	34	11	220.281	21	28	59	29	56	78	0.717949	2215559	#NULL!	98.1539	100.759	183	63	4.4	4.77	4.68	170	0.52	9.5	245
172	90	59	30.9218	3	1	1	0	1	164.85	365.8	7.72	5.78	2.11	1.03	5.68	3.69091	8.52	139.96	0.13	1	151	69	13	80	12.3	52.5	34	12	281.404	#NULL!	27	66	36	84	63	1.33333	2025993	#NULL!	132.911	136.896	30	22	3.7	5.25	4.65	165	2.94	#NULL!	476
179	81	72	25.7801	2	1	1	0	1	112.225	426.9	5.44	8.07	2.29	0.97	6.29	4.27909	0.99	63.63	0.14	3	155	110	12.3	62	10.5	53.5	31	10	225.402	22	31	66	36	60	50	1.2	1880819	#NULL!	110.198	113.575	95	45	3.9	5.95	4.63	167	1	#NULL!	221
178	95	87	30.4836	3	3	1	1	1	91.9084	393.1	5.43	8.58	1.22	1.01	4.9	3.33545	3.27	75.99	0.15	2	173	106	12.1	66	12.2	49.5	33	11	238.515	25	28	65	35	58	47	1.23404	1831966	#NULL!	107.577	110.529	24	22	4.9	12.09	4.6	169	#NULL!	#NULL!	208
180	80	77	25.1914	2	1	1	0	1	105.801	438.3	5.75	5.74	1.611	1.1	5.14	3.30773	#NULL!	#NULL!	#NULL!	2	153	108	12.9	57	12.7	52.5	36	12	288.424	23	25	60	31	78	50	1.56	1300681	#NULL!	141.467	145.967	24	23	6.1	4.98	4.6	161	0.87	#NULL!	253
175	80	65	26.6224	2	2	1	0	0	109.987	343	5.46	#NULL!	2.02	1.16	4.7	2.62182	1.57	60.98	0.23	2	154	101	12.7	69	11.5	50.5	30	9.3	209.154	19	25	72	42	98	83	1.18072	1808248	#NULL!	104.137	107.374	20	24	4.9	4.32	4.59	166	0.36	#NULL!	232
187	103	88	29.9547	3	1	1	0	1	127.705	403.1	5.36	5.46	2.08	1.03	4.51	2.53455	2.49	65.84	0.1	2	152	104	12.1	54	13.5	55.5	39	13	350.826	20	28	58	31	83	67	1.23881	2104369	#NULL!	147.816	151.689	44	30	4.2	7.92	4.58	176	0.36	20.6	198
170	70	78	24.7215	2	2	1	0	0	82.0638	356	5.98	#NULL!	1.47	1.11	4.64	2.86182	1.96	72.35	0.15	1	156	99	12.7	68	10	42.5	24	10	148.602	20	24	74	44	75	87	0.862069	1680437	#NULL!	80.2777	82.9178	28	22	6.2	5.03	4.58	163	3.03	12.5	252
175	80	94	26.6224	2	2	1	1	0	80.4765	425.1	5.46	6.87	1.06	1.05	6.23	4.69818	1.61	64.88	0.12	3	187	115	13.9	67	12.5	48.5	34	9.5	212.907	#NULL!	33	60	31	61	80	0.7625	177294	#NULL!	106.006	109.309	25	20	6.1	6.35	4.58	162	1.59	#NULL!	165
172	88	83	30.2458	3	1	1	1	1	107.968	356	6.03	9.28	2.13	0.73	5.12	3.42182	4.49	107.32	0.19	1	153	87	12.1	51	12.3	49.5	33.3	11.1	241.643	23	30	63	34	68	96	0.708333	2131702	#NULL!	115.517	118.971	52	30	5.6	7.06	4.58	175	5.83	9.7	170
170	78	62	27.4896	2	1	1	0	0	135.957	356.3	5.54	6.08	1.68	1.18	5.81	3.86636	8.59	199.81	0.12	2	143	100	12.5	67	10.5	44.5	37	11	178.846	16	26	65	35	65	55	1.18182	2204445	#NULL!	91.5892	94.4734	33	23	4.6	7.92	4.58	161	2.07	16.2	319
170	65	84	22.9913	1	1	1	1	1	79.604	410.2	5.74	#NULL!	1.16	1.07	4.08	2.48273	7.5	94.61	0.2	1	151	97	13.3	57	11.5	45.5	29	12	212.55	20	27	68	38	86	67	1.28358	2243112	#NULL!	118.903	123.274	36	25	4.3	3.46	4.57	115	0.79	36	234
160	60	87	23.9375	1	1	1	0	1	82.2819	373.4	5.38	#NULL!	1	1.17	3.76	2.13545	6.73	72.43	0.07	1	145	79	12.2	56	11.5	46.5	30	11	205.804	14	21	67	37	124	70	1.77143	2097809	#NULL!	123.725	128.718	9	17	6.5	5.1	4.57	165	1.36	9.2	194
171	72	95	25.123	2	2	1	1	1	74.8166	410.6	5.24	#NULL!	1.91	1.16	3.68	1.65182	6.73	72.43	0.07	1	145	90	12.2	55	11.5	46.5	30	11	205.804	14	21	67	37	124	70	1.77143	2097809	#NULL!	109.321	113.039	10	17	4.6	0	4.53	165	2.43	12.4	194
172	70	79	24.1614	1	1	1	1	1	96.6776	420.2	5.18	#NULL!	1.87	1.12	5.91	3.94	6.71	112.68	0.15	2	148	100	13.6	80	13	53.5	38	12	302.829	22	32	57	29	75	67	1.1194	1421532	#NULL!	162.528	168.403	45	31	6.5	4.71	4.52	160	5.7	14.1	165
170	90	71	31.6419	3	1	1	0	1	133.037	411.5	6.74	4.83	1.11	1.11	4.51	2.89545	1.8	96.94	0.19	2	168	103	13.7	79	12.5	52.5	35	12	284.904	17	26	64	35	81	67	1.20896	2192340	#NULL!	135.34	139.435	17	18	5.6	6.6	4.52	158	0.23	21.8	239
172	79	82	27.2036	2	2	1	0	0	91.1004	389.8	5.16	6.7	1.86	1.02	4.83	2.96455	1.76	87.03	0.17	2	138	100	12.8	63	11.5	46.5	32	10.5	198.853	20	32	60	31	64	74	0.864865	1862231	#NULL!	100.556	103.724	32	25	4.8	4.86	4.51	159	2.83	18.5	278
175	75	75	24.9898	2	1	1	0	0	104.951	293.3	4.57	5.6	1.59	0.7	4.66	3.23727	3.59	77.16	0.17	2	149	108	12	74	11.5	43.5	29	12	198.005	22	26	66	36	70	54	1.2963	1909565	#NULL!	101.805	105.092	61	28	5.7	8.24	4.51	168	0.74	#NULL!	241
183	90	78	27.3745	2	3	1	0	1	101.914	423	5.28	5.55	2.5	0.89	5.15	3.12364	2.88	97.1	0.16	2	148	102	12.5	56	11.5	50.5	34	11	235.257	22	35	65	35	76	44	1.72727	1882248	#NULL!	107.718	110.739	80	42	4.8	5.29	4.51	172	0.42	#NULL!	243
183	65	61	19.9094	1	3	1	0	0	91.9025	318	5.3	5.8	1.39	1.5	5.67	3.53818	5.26	121.83	0.13	1	143	96	12.3	57	11.5	44.5	26	11	191.826	20	22	74	44	81	26	3.11538	1867441	#NULL!	102.773	106.286	17	20	4	5.12	4.5	165	0.49	9.8	296
170	70	65	24.7215	2	3	1	0	0	92.8813	367.8	5	#NULL!	1.79	1.01	4.44	2.61636	1.56	62.45	0.1	1	142	91	13	60	8.5	44.5	29	9	130.856	#NULL!	26	63	34	135	48	2.8125	2079001	#NULL!	70.6912	72.9489	65	32	4.2	5.5	4.49	162	5.7	10.8	288
165	72	58	26.9463	2	2	0	0	1	113.515	291.7	5.7	#NULL!	1.34	1.35	6.04	4.08091	1.22	64.86	0.19	1	149	91	13	57	11.5	49.5	30	11	227.706	#NULL!	30	70	40	35	68	0.514706	2212117	#NULL!	124.566	127.708	16	21	4.8	6.35	4.58	141	1.44	#NULL!	255
172	77	81	26.5276	2	2	1	1	0	90.8781	347	5.32	9.18	1.94	1.05	4.05	2.11818	4.45	63.49	0.11	1	148	88	13.1	68	12.5	38.5	28	10	152.889	33	28	59	30	60	49	1.22449	1748291	#NULL!	78.3186	80.7103	25	21	4.2	7.06	4.58	158	0.27	26	250
167	87	80	31.6951	3	1	1	0	0	113.004	433	5.67	6.85	1.34	1.09	4.95	3.25091	1.7	79.66	0.23	3	158	119	12.2	61	12.1	41.5	26	10	167.03	18	26	71	40	107	74	1.44595	1866155	#NULL!	81.526	83.8787	39	25	6	7.92	4.58	164	2.25	#NULL!	219
173	79	68	26.8958	2	1	1	0	0	115.892	343.6	6.23	#NULL!	2.07	1.15	6.18	4.08909	4.37	56.32	0.22	2	153	107	12.9	74	11.1	45.5	30	11	193.349	21	26	64	34	61	67	0.910448	1891897	#NULL!	97.4735	100.517	62	37	5.7	3.46	4.57	173	1.32	#NULL!	260
162	58	66	22.6003	1	2	0	0	0	83.0981	307	5.62	#NULL!	1.46	1.8	7.27	4.80636	#NULL!	#NULL!	#NULL!	1	142	91	12.4	64	10.5	45.5	27	10	172.387	21	30	74	43	100	78	1.28205	1881311	#NULL!	105.499	108.631	84	51	3.9	5.1	4.57	156	1.08	37.9	279
183	86	74	26.1801	2	2	1	0	0	114.724	409.6	4.99	#NULL!	1.39	1.24	5.13	3.25818	3.17	70.13	0.18	3	163	110	13.6	54	12.5	46.5	30	11	220.02	20	32	68	38	94	74	1.27027	1816606	#NULL!	103.14	106.104	27	30	5.4	6.26	5.13	153	0.91	#NULL!	157
158	65	65	26.5375	2	1	0	0	1	101.834	333.5	5.18	#NULL!	2.03	1.14	5.9	3.83727	6.21	83.87	0.1	3	183	113	13.5	78	10.5	47.5	31	11	198.764	20	34	65	35	116	85	1.36471	1651625	#NULL!	117.004	120.375	18	19	2.9	5.95	5.13	150	0.59	#NULL!	372
172	56	79	19.4292	1	2	1	1	1	65.5566	335.7	5.58	7.77	1.29	0.78	6.01	4.64364	9.54	70.1	0.15	1	147	97	13.6	63	12.3	50.5	35	10.6	241.583	19	31	59	31	63	83	0.759036	1992468	#NULL!	143.336	149.144	46	24	6.7	7.14	5.13	164	1.79	#NULL!	181
170	85	75	29.9118	3	1	1	0	0	116.589	400.1	4.84	#NULL!	2.13	0.85	4.26	2.44182	7.92	122.46	0.1	1	142	89	12.6	60	11.5	49.5	35	10	212.636	25	30	63	34	104	57	1.82456	1952980	#NULL!	104.152	107.315	18	16	3.7	8.09	5.1	160	0.15	#NULL!	278
177	80	86	26.0354	2	3	1	0	1	82.163	407.6	5.49	#NULL!	1.54	1.22	5.27	3.35	1.55	81.49	0.12	3	173	113	12.7	56	11.9	50.5	31	10	225.9	22	35	70	39	77	109	0.706422	1808247	#NULL!	111.799	115.286	33	25	4.3	7.07	5.1	159	2.11	#NULL!	262
175	100	79	33.1531	3	1	1	0	0	136.796	373.2	5.52	#NULL!	2.32	0.83	5.75	3.86545	2.7	90.75	0.13	2	145	103	13	60	9.9	48.5	31	9.4	174.917	23	35	68	38	96	66	1.45455	1244342	#NULL!	77.3133	79.2479	46	29	4.6	6.28	5.1	160	6.63	#NULL!	330
173	67	83	22.8863	1	1	1	0	1	83.8808	323.9	6.14	10.42	1.21	1.1	4.08	2.43	1.94	75.43	0.22	2	170	103	13.2	64	11.5	47.5	32	10	198.764	21	23	63	34	49	73	0.671233	2159603	#NULL!	108.543	112.366	13	13	4.5	6.28	5.1	163	0.37	19.9	215
170	69	67	24.3754	1	3	1	1	0	89.8916	299.5	5.93	6.97	1.6	1.05	4.6	2.82273	8.44	71.34	0.18	2	153	103	13.8	73	10.5	44.5	26	11	178.846	22	28	67	38	92	55	1.67273	1927525	#NULL!	97.2836	100.632	23	24	3.5	5.96	5.09	151	3.44	#NULL!	293
170	95	77	33.372	3	2	1	1	1	119.229	392.4	5.66	#NULL!	1.99	1.03	5.73	3.79545	2.33	73.81	0.16	3	156	122	12.8	63	15.5	44.5	28	11	247.866	23	#NULL!	69	39	88	59	1.49153	1936532	#NULL!	114.298	117.55	57	31	5.6	6.71	5.09	167	1.17	7.3	210
175	90	88	29.8878	3	1	1	0	0	111.587	369.8	5.48	#NULL!	2.26	0.94	6.24	4.27273	0.93	75.18	0.14	3	156	111	12.7	56	12.4	46.5	29	11.2	221.465	18	27	69	39	61	#NULL!	#NULL!	2001001	#NULL!	103.709	106.68	30	19	4.7	5.56	5.08	166	5.66	#NULL!	272
173	67	76	22.8863	1	2	1	1	0	78.7817	359.4	5.65	8.75	1.77	1.05	5.86	4.00545	2.14	82.15	0.13	2	140	102	12.2	70	12.3	42.5	25	11	188.381	20	26	74	43	53	73	0.726027	1881595	#NULL!	102.872	106.466	14	19	4.2	6.71	5.08	157	2.17	9.5	189
172	75	88	25.8515	2	1	1	1	1	85.9045	426.8	6.03	8.26	2.85	0.74	4.04	2.00455	5.85	66.13	0.14	3	186	110	14.8	56	13.5	54.5	36	11	302.751	24	28	64	35	92	76	1.21053	2016115	#NULL!	157.131	162.555	21	20	5.7	4.12	5.07	140	4.41	#NULL!	275
182	90	86	27.6706	2	1	1	0	1	106.57	302.3	5.45	#NULL!	1.92	1.16	6.4	4.36727	1.37	53.46	0.17	1	156	93	13.1	65	12.4	48.5	35	11.2	236.882	21	34	59	29	83	70	1.18571	1922885	#NULL!	108.764	111.83	119	54	4.7	3.2	5.07	172	1.73	#NULL!	219
182	65	76	20.1232	1	1	1	0	1	92.427	407.7	5.06	4.23	1.05	1.26	3.76	2.02273	7.76	76.73	0.22	2	163	93	13.1	61	11.5	50.5	36	10	219.749	#NULL!	22	58	30	106	87	1.21839	1655142	#NULL!	118.117	122.254	17	19	3.79	6.63	5.06	169	1.18	#NULL!	199
162	60	75	23.3624	1	1	0	0	1	84.7922	342.1	5.23	#NULL!	1.1	1.48	4.48	2.5	5.86	133.97	0.27	3	183	118	13.9	71	11.5	46.5	29	10	192.006	22	24	70	39	62	57	1.08772	1896315	#NULL!	115.721	119.133	9	19	4.2	5.72	5.06	161	0.5	#NULL!	221
160	63	46	25.1094	2	1	0	0	0	146.584	286.9	6.55	#NULL!	1.63	0.98	5.65	3.92909	2.28	71.09	0.13	1	150	98	13.5	66	11.5	43.5	29	10.6	179.945	20	31	66	35	120	93	1.29032	1998798	#NULL!	106.773	109.816	19	17	3.4	6.22	5.06	141	0.36	#NULL!	329
165	75	59	28.0482	2	2	0	0	0	114.92	347.3	5.49	#NULL!	1.04	1.11	5.65	4.06727	1.18	55.07	0.19	1	142	92	12.6	65	9.3	40.5	24	10.5	135.39	16	73	41	106	85	#NULL!	#NULL!	373057	#NULL!	72.5641	74.1013	23	34	4.5	5.53	5.06	138	3.19	#NULL!	232
179	80	82	25.468	2	1	1	1	1	104.419	441.3	6.74	#NULL!	2.83	1.32	6.53	3.92364	#NULL!	#NULL!	#NULL!	2	148	107	13.3	59	13.5	54.5	40	13	340.717	20	29	54	28	73	97	0.752577	135643	#NULL!	167.615	173.06	28	19	6.1	8.57	5.05	160	4.47	#NULL!	261
170	85	84	29.9118	3	2	1	0	0	99.8916	377.3	5.25	6.38	2.12	0.97	4.71	2.77636	3.06	74.59	0.19	3	173	111	13.5	60	10.5	44.5	27	10	166.265	21	25	72	41	73	92	0.793478	2122966	#NULL!	81.4387	83.8017	17	21	4.4	5.82	5.05	151	2.68	33.7	210
178	84	83	27.0118	2	3	1	0	0	88.3377	344.9	5.31	#NULL!	1.12	1.08	4.24	2.65091	1.14	75.24	0.14	1	140	97	12.8	63	11.5	47.5	36	11	212.98	24	28	59	#NULL!	46	66	0.69697	794101	#NULL!	102.519	105.562	27	20	5.3	6.31	5.04	164	0.32	#NULL!	230
161	74	78	29.0483	3	2	1	1	0	88.7248	404.2	6.37	13.61	2.15	0.89	5.46	3.59273	0.79	55.84	0.1	1	149	85	13.2	63	11.5	42.5	30	11	178.348	18	24	61	32	68	90	0.755556	694929	#NULL!	96.5468	99.8356	30	24	4.3	7.12	5.04	162	0.46	10.5	145
178	88	64	28.2743	2	1	1	0	0	137.164	293.8	6.12	7.49	1.73	1.07	4.39	2.53364	1.11	55.38	0.12	2	143	100	12.8	71	10.5	47.5	32	9.5	178.223	20	31	64	35	93	67	1.38806	1072909	#NULL!	83.741	86.0596	23	16	6.3	5.4	5.03	165	0.56	10.3	190
175	75	85	24.9898	2	3	1	0	0	77.934	370.2	5.6	4.96	1.9	0.89	4.53	2.77636	1.22	54.89	0.18	2	140	106	12.7	51	11.5	46.5	30	10.7	201.621	21	27	68	37	80	57	1.40351	1580391	#NULL!	103.664	107.021	15	21	4.7	5.29	5.03	165	0.27	#NULL!	219
180	83	73	26.1173	2	1	1	0	1	116.965	418.1	5.39	7.39	1.96	0.81	4.85	3.14909	3.49	92.04	0.19	2	150	109	12.6	62	10.5	55.5	38	11	257.096	19	16	59	29	54	78	0.692308	2209792	#NULL!	123.788	127.569	27	19	6.8	8.24	5.02	154	0.21	11.5	243
185	138	70	40.8214	3	1	1	0	1	204.855	350.5	5.26	#NULL!	1.72	1.27	3.8	1.74818	1.51	56	0.13	2	165	100	13.4	61	13.5	54.5	39	11	302.751	27	38	56	29	77	55	1.4	2179050	#NULL!	107.904	110.048	16	22	4.5	4.55	5.02	132	1.06	25.3	184
176	80	59	26.3264	2	1	1	0	1	143.716	426	5.23	#NULL!	2.67	1.06	5.76	3.48636	4.04	70.43	0.16	2	162	107	13.5	72	12.1	47.5	32	11.1	223.183	19	30	63	34	85	66	1.28788	2155844	#NULL!	110.787	114.251	41	23	4.8	5.25	5	155	1	9.9	227
166	71	80	26.2657	2	2	1	0	1	83.9219	420.3	6.09	#NULL!	1.83	1	5.61	3.77818	2.8	58.89	0.12	1	140	97	12.7	60	12.5	47.5	31	11	227.62	24	29	67	37	72	80	0.9	1539731	#NULL!	123.739	128.143	20	21	4.1	5.35	5	160	1.17	#NULL!	214
177	100	58	32.4193	3	1	1	0	0	180.95	388.1	5.26	#NULL!	1.92	1	4.6	2.72727	0.83	51.34	0.21	1	155	81	13.2	63	10.5	54.5	38	10.6	242.592	23	23	59	30	142	82	1.73171	2229846	#NULL!	106.653	109.476	17	16	2.9	5.87	4.99	155	2.76	10.4	275
177	79	95	25.7163	2	1	1	1	0	86.411	408.5	4.99	4.2	1.54	1.03	4.19	2.46	2.44	89.19	0.14	2	132	100	12.6	62	10.5	48.5	34	9	177.627	21	30	59	31	86	44	1.95455	605978	#NULL!	88.4646	91.1389	12	19	5.1	7.59	4.99	158	0.96	15.6	245
167	75	53	27.3923	2	1	0	0	1	152.927	371.3	5.42	8.69	1.92	1.04	5.63	3.71727	3.41	77.47	0.13	2	143	102	12.4	56	11.7	46.5	33	11.2	211.44	#NULL!	28	59	31	116	77	1.50649	2188509	#NULL!	112.617	115.259	86	59	4.4	9.81	4.98	151	1.04	8.3	254
180	90	79	28.2778	2	2	1	0	0	110.094	369.2	7.78	11.81	1.99	0.87	6.17	4.39545	#NULL!	53.04	0.14	1	143	90	13	66	11.1	44.5	30	10	173.766	20	30	64	34	58	80	0.725	2043829	#NULL!	80.2319	82.3834	32	20	7.7	7.29	4.98	157	2.23	#NULL!	205
174	80	85	26.9236	2	2	1	0	0	88.9976	373.1	5.92	5.84	1.89	1.11	3.56	1.59091	9.86	54.62	0.21	1	158	99	12.3	70	10.5	49.5	31	11	212.636	17	24	69	39	117	81	1.44444	2138682	#NULL!	106.192	109.514	10	19	4	6.85	4.98	156	0.69	16	200
160	62	68	24.7187	2	1	0	0	0	97.5856	332.6	5.63	5.35	1.03	1.65	5.41	3.29182	2.58	61.66	0.22	2	147	103	12.7	68	10.5	38.5	25	8.5	117.087	18	21	68	37	62	70	0.885714	1858652	#NULL!	69.9986	71.8047	13	17	4.5	9.33	4.97	144	2.17	#NULL!	256
180	90	90	28.2778	2	1	1	0	0	104.951	270.8	5.33	#NULL!	1.71	1.43	4.38	2.17273	2.34	134.03	0.18	1	138	95	12.2	55	10.5	49.5	33	10	197.996	16	28	64	34	107	74	1.44595	1943778	#NULL!	91.4192	93.9372	18	23	4.5	6.23	4.97	175	1.95	#NULL!	227
164	73	66	27.6416	2	2	1	0	0	105.738	407.1	6.07	#NULL!	2.54	0.67	4.07	2.24545	6.13	113.44	0.18	1	150	98	12.5	62	10.5	43.5	24	11	172.444	24	27	64	36	59	47	1.25532	1995004	#NULL!	93.0731	96.2141	29	22	3.9	6.65	4.97	161	0.44	#NULL!	236
179	80	72	25.468	2	3	1	0	1	96.9845	307.6	7.3	12.07	2.69	0.76	5.09	3.10727	1.16	59.92	0.15	1	145	97	12.3	66	12.5	47.5	31	11	227.62	24	28	65	35	#NULL!	#NULL!	#NULL!	1185267	#NULL!	111.978	115.446	42	29	8.1	6.23	4.97	165	4.72	#NULL!	207
175	80	82	26.6224	2	1	1	0	0	118.805	422.6	5.13	#NULL!	1.74	0.99	5.45	3.66909	1.63	61.94	0.11	3	161	110	13.5	62	9.5	42.5	30	9	131.893	22	29	62	33	55	42	1.30952	53324	#NULL!	65.6692	67.5195	22	21	5.3	5.54	4.96	169	0.78	13.6	255
175	80	82	26.6224	2	1	1	0	0	118.805	422.6	5.13	#NULL!	1.74	0.99	5.45	3.66909	1.63	61.94	0.11	3	161	110	13.5	62	9.5	42.5	30	9	131.893	22	29	62	33	55	42	1.30952	53324	#NULL!	65.6692	67.5195	22	21	5.3	4.49	4.96	169	0.78	13.6	255
170	75	68	26.4516	2	1	1	1	1	112.317	327.9	5.45	7.83	2.4	0.9	5.22	3.22909	1.87	48.61	0.12	2	160	107	13.3	75	13.5	45.5	33	13	256.477	23	23	58	30	80	73	1.09589	1792693	#NULL!	133.959	138.537	22	17	4.3	4.46	4.96	139	1.75	#NULL!	296
169	70	74	25.0089	2	1	1	1	1	102.227	418.2	5.23	#NULL!	1	1.29	4.03	2.28545	1.49	59.5	0.16	1	148	93	12.1	57	12.5	53.5	37	12	293.759	25	31	59	31	104	87	1.1954	1862084	#NULL!	159.216	165.028	32	19	4.9	7.37	4.96	161	0.31	#NULL!	192
176	75	68	24.7123	2	3	1	1	0	97.4175	326.1	5.52	#NULL!	1.06	1.17	5.08	3.42818	3.3	95.7	0.18	1	149	99	12.6	61	10.5	48.5	33	10.8	202.764	21	27	64	34	98	52	1.88462	1987708	#NULL!	103.927	107.281	22	18	4.1	7.37	4.96	157	0.96	#NULL!	292
179	106	45	33.5826	3	1	1	0	0	257.009	351.9	6.16	#NULL!	2.99	1.13	4.35	1.86091	2.65	78.24	0.16	2	160	100	13.8	78	12.5	46.5	34	12	234.66	16	31	58	30	84	55	1.52727	2000797	#NULL!	99.3088	101.777	66	34	3.6	6.26	4.94	144	1.49	#NULL!	343
155	60	42	25.474	2	1	0	0	1	146.961	288.6	5.34	#NULL!	2.86	1.38	5.43	2.75	3	69.71	0.1	2	160	100	12.3	63	10.5	47.5	29	10	184.967	18	28	72	41	81	119	0.680672	342645	#NULL!	114.304	117.882	19	17	4.6	7.15	4.92	146	0.62	7.2	291
174	74	84	24.9418	2	2	1	0	0	82.3874	409.8	5.36	#NULL!	1.88	1.23	5.8	3.71545	2.16	97.52	0.2	1	152	94	13.4	65	9.5	49.5	31	9.3	174.078	20.8	23.8	69	39	91	68	1.33824	2061988	#NULL!	90.3747	93.2683	32	24	6.2	7.5	4.92	147	0.78	10	241
174	74	84	24.9418	2	2	1	0	0	82.3874	409.8	5.36	#NULL!	1.88	1.23	5.8	3.71545	2.16	97.52	0.2	1	152	94	13.4	65	9.5	49.5	31	9.3	174.078	20.8	23.8	69	39	91	68	1.33824	2061988	#NULL!	90.3747	93.2683	32	24	6.2	7.5	4.92	147	0.78	10	241
179	85	93	27.0285	2	1	1	1	1	91.1744	393.9	5.71	#NULL!	2.19	0.97	5.87	3.90455	6.01	36.24	0.22	2	165	92	12.5	66	13.2	54.3	32.4	13	332.923	22	29.5	72	42	67	85	0.788235	738843	#NULL!	158.82	163.751	62	36	5.2	5.4	4.91	162	1.35	#NULL!	209
156	70	78	29.264	3	3	1	1	1	79.2662	465.3	6.63	12.97	1.51	0.79	4.58	3.10364	1.76	70.42	0.16	3	163	117	13.2	75	11.5	56.5	35	11	283.18	23	33	70	40	51	84	0.607143	1976313	#NULL!	160.34	166.507	24	22	9	6.21	4.89	156	2.3	#NULL!	162
180	91	86	28.5864	3	1	1	0	1	109.953	349	5.56	5.72	1.96	1.08	4.57	2.59909	6.74	72.63	0.21	2	155	105	12.4	74	13.5	51.5	36	13	311.289	22	28	59	31	75	55	1.36364	1503175	#NULL!	142.891	147.063	18	21	5.3	7.54	4.89	165	0.22	#NULL!	281
165	62	79	23.2732	1	2	1	1	1	70.9495	360.1	4.82	#NULL!	1.44	1.12	4.5	2.72545	#NULL!	#NULL!	#NULL!	3	168	110	11.3	65	11.3	46.5	30	10	189.296	19	32	66	36	80	72	1.11111	1922758	#NULL!	110.11	114.313	31	23	5.3	4.94	4.89	166	0.45	13.6	228
180	85	79	26.7346	2	2	1	0	0	97.2695	363	5.26	7.46	1.73	0.96	4.77	3.02364	0.37	38.42	0.18	3	163	113	12.3	65	13.5	42.5	40	12	217.295	21	30	68	38	62	68	0.911765	1902674	#NULL!	103.361	106.387	32	24	4.1	5.85	4.89	136	0.61	#NULL!	228
160	52	57	20.8125	1	2	0	0	0	85.3172	300.8	5.6	#NULL!	1.77	1.3	4.77	2.66545	4.37	84.38	0.15	1	144	88	13.4	72	10.5	43.5	24	10	160.256	18	#NULL!	69	39	101	62	1.62903	2156952	#NULL!	103.612	106.977	17	22	3.5	5.69	4.88	134	0.91	12	160
161	80	59	31.363	3	3	0	0	0	112.718	339.5	5.44	6.87	1.48	1.51	6.03	3.84727	2.31	53.45	0.16	1	140	92	12.6	59	10.9	44.5	30	10.4	176.298	18	28	62	33	93	74	1.25676	881644	#NULL!	92.5275	94.5922	33	22	5.3	5.82	4.88	158	4.52	#NULL!	235
173	75	66	25.5593	2	2	1	0	0	110.997	404.5	6.17	6.56	1.91	1.32	5.82	3.63182	3.05	95.93	0.1	1	150	97	12	71	10.5	43.5	31	9	148.455	19	27	59	31	45	59	0.762712	2117854	#NULL!	76.808	79.1749	78	48	5.3	6.67	4.88	152	0.49	8.7	216
170	78	56	27.4896	2	1	1	0	0	150.524	354	5.45	7.45	1.97	1.25	5.13	2.98455	2.47	92.47	0.1	1	153	90	12.2	75	9.7	45.5	32	10.5	168.571	24	28	58	30	83	65	1.27692	2165323	#NULL!	86.327	89.015	35	26	3.7	6.15	4.88	153	0.25	37.5	292
162	67	76	26.0296	2	3	1	1	0	76.0335	335.2	4.96	#NULL!	1.09	1.28	5.78	4.00455	1.55	72.81	0.01	2	142	105	12.3	66	9.5	45.5	24	9	147.618	19	27	76	45	54	49	1.10204	2170256	#NULL!	83.6629	86.6076	57	41	4.7	6.15	4.88	154	2.46	8.1	145
178	85	62	27.3274	2	3	1	0	1	115.393	408.4	5.77	#NULL!	1.87	1.08	6.14	4.21	3.32	68.08	0.26	2	157	100	12.7	70	11.5	52.5	32	11	250.732	19	31	71	41	73	99	0.737374	1846265	#NULL!	119.958	123.575	20	19	5.5	6.49	4.87	154	1.64	#NULL!	264
150	65	59	29.3889	3	2	0	0	1	104.176	318.2	5.09	#NULL!	1.67	1.38	4.53	2.39091	1.66	54.45	0.15	2	155	102	12.6	77	11.5	45.5	32	10	185.367	17	22	59	31	98	117	0.837607	2183434	#NULL!	112.214	115.656	15	14	3.2	4.21	4.87	122	0.76	12.2	215
175	85	80	28.2551	2	1	1	0	0	114.823	359	5.23	9	2.42	0.92	5.4	3.38	20.04	220.56	0.16	2	141	100	12.1	68	11.3	43.5	30	10.8	179.945	20	26	62	33	77	53	1.45283	2166402	#NULL!	86.8481	89.3563	32	18	5.9	3.91	4.86	152	0.69	11.5	208
168	65	52	23.53	1	2	1	0	0	124.153	407.3	7	10.64	1.91	1.1	4.2	2.23182	3.3	66.42	0.15	2	147	107	12.8	62	9.5	41.5	26	11	148.575	17	26	68	37	98	79	1.24051	1450264	#NULL!	83.6825	86.6101	38	20	5.6	5.1	4.86	151	0.79	40.5	240
172	86	84	29.5698	3	3	1	0	0	87.2366	320.5	6.47	#NULL!	1.38	1.07	5.26	3.56273	#NULL!	#NULL!	#NULL!	1	147	96	13.4	69	12.5	49.5	35	9	212.636	19	30	59	31	48	73	0.657534	1367126	#NULL!	102.9	105.972	#NULL!	25	7.2	6.94	4.86	153	#NULL!	#NULL!	153
156	60	68	25.1548	2	3	0	1	0	73.3496	288.3	5.52	8.08	1.881	0.82	5.99	4.315	#NULL!	#NULL!	#NULL!	1	141	91	12.5	66	10	39.5	31	10	132.14	18	23	59	29	76	98	0.77551	1382391	#NULL!	81.3641	83.7047	12	16	4.7	5.94	4.85	153	2.41	#NULL!	204
167	68	64	24.8824	2	1	0	0	0	114.823	295.2	6.54	#NULL!	1.22	1.37	5.48	3.55545	5.45	107.45	0.24	2	164	106	11.7	67	11.7	42.5	31	10	168.567	24	28	58	30	104	58	1.7931	2039043	#NULL!	94.2071	96.5134	12	19	3.6	11.39	4.85	150	0.54	#NULL!	251
150	52	67	23.6111	1	2	1	0	0	73.3898	400.1	5.82	#NULL!	1.91	1.52	6.55	4.16182	#NULL!	#NULL!	#NULL!	1	139	95	12.3	54	11.5	37.5	24	9	126.56	19	25	64	34	46	34	1.35294	407220	#NULL!	84.3116	87.9458	16	22	4	5.54	4.84	162	0.53	17	172
173	90	77	30.5712	3	1	1	0	0	117.812	383.9	3.75	#NULL!	1.41	1.53	5.6	3.42909	3.11	80.52	0.24	1	149	92	12.6	84	10.5	50.5	31	11	219.749	18	25	69	34	93	79	1.17722	1426523	#NULL!	103.494	106.478	33	27	4.12	4.04	4.83	159	17.08	#NULL!	181
159	62	43	25.0243	2	1	0	0	0	146.83	285.4	6.59	6.18	1.54	1.23	5.77	3.84	15.24	80.46	0.21	2	156	109	12	77	9.5	48.5	33	9.8	174.917	22	26	62	33	114	71	1.60563	1875153	#NULL!	104.94	107.983	17	13	3.7	7.41	4.83	146	0.7	#NULL!	277
160	60	53	23.9375	1	2	0	0	1	103.52	356.2	7.09	#NULL!	2.83	1.11	5.87	3.47364	1.07	50.07	0.18	1	134	99	12.6	76	11.5	47.5	33	11	212.98	26	62	32	74	89	#NULL!	#NULL!	288357	#NULL!	129.275	133.229	74	48	5.1	5.33	4.82	141	0.82	#NULL!	266
170	90	76	31.6419	3	1	1	0	1	126.745	348	7	5.69	2.92	0.88	3.96	1.75273	5.46	81.6	0.24	1	142	99	12.7	58	10.5	51.5	31	11	226.982	19	27	73	42	80	90	0.888889	2054689	#NULL!	107.825	110.987	61	40	3.7	9.3	4.82	149	0.4	13.4	231
170	84	86	29.5657	3	1	1	1	1	100.48	332.6	7.27	11.33	2.32	1.15	4.24	2.03545	13.48	177.68	0.24	1	139	90	12.6	66	11.7	52.2	34.4	8.9	217.859	23	26.6	65	36	60	75	0.8	1835367	#NULL!	107.378	110.682	15	22	5.5	4.53	4.82	161	28.9	#NULL!	195
177	75	85	24.4395	1	3	1	0	0	76.1002	326.9	5.77	#NULL!	1.19	0.79	4.06	2.72909	3.02	81.34	0.1	2	139	100	13.2	66	10.5	44.5	29	10	166.265	24	29	66	36	41	58	0.706897	776983	#NULL!	84.9554	87.5902	16	15	4.6	7.72	4.81	157	1.44	#NULL!	234
160	80	46	31.75	3	3	0	0	0	148.188	313.7	6.76	#NULL!	2.7	1.36	6.05	3.46273	1.9	74.01	0.13	2	147	102	13	81	9.5	45.5	30	11	172.387	16	29	67	37	73	88	0.829545	1916497	#NULL!	90.7537	92.7869	22	18	3.4	7.44	4.8	143	3.77	10.1	241
180	105	82	32.9074	3	2	1	1	1	126.405	377.3	5.81	14.97	1.17	1.35	5.85	3.96818	17.09	139.91	0.01	2	167	107	14	62	13.1	54.5	37	12	313.937	25	40	62	33	70	62	1.12903	2170633	#NULL!	133.233	136.707	15	16	5	5.88	4.8	148	4.58	13.9	283
170	80	78	28.1817	2	3	1	0	1	90.5899	389.2	7.3	5.94	2.19	1.06	6.21	4.15455	2.2	73.94	0.2	1	142	95	12.9	61	11	53.5	36	10.5	241.802	21	36	61	33	81	81	1	1927728	#NULL!	122.239	126.2	55	30	5.7	8	4.8	148	4.24	10.5	233
170	80	83	28.1817	2	1	1	1	0	97.1514	427.7	5.47	7.17	2.65	1.01	7.17	4.95545	4.56	63.59	0.11	3	150	118	13.1	78	10.5	43.5	24	11	172.444	23	#NULL!	69	39	78	54	1.44444	671695	#NULL!	87.1765	89.8506	54	39	4.7	4.64	4.8	150	2.09	8.1	240
170	80	78	28.1817	2	3	1	1	1	90.5899	389.2	7.3	5.94	2.19	1.06	6.21	4.15455	2.2	73.94	0.2	1	142	95	12.9	61	11	53.5	36	10.5	241.802	21	36	61	33	81	81	1	1927728	#NULL!	122.239	126.2	55	30	5.7	5.57	4.8	148	4.24	10.5	233
170	64	63	22.6453	1	2	1	0	1	96.0609	352.8	4.61	6.8	1.2	1.22	4.19	2.42455	1.73	62.84	0.2	1	146	93	12.6	65	13.1	42.5	30	11.6	206.554	21	24	61	31	53	78	0.679487	1203214	#NULL!	116.375	120.68	36	33	3.7	12.27	4.79	156	0.77	#NULL!	204
175	72	94	24.0102	1	1	1	0	0	80.3881	368.9	5.9	8.75	1.56	1.02	5.39	3.66091	2.96	73.86	0.14	2	147	105	12.2	56	10.5	48.5	31	10	191.425	19	28	68	38	83	83	1	2177636	#NULL!	100.388	103.706	37	25	6.1	7.3	4.79	160	0.86	15.1	169
170	70	63	24.7215	2	2	1	0	0	121.632	362.9	5.14	#NULL!	2.55	1.15	6.52	4.21091	2.66	66.87	0.17	1	151	86	13.2	58	9.7	40.5	29	9.6	130.133	20	30	59	29	57	80	0.7125	298926	#NULL!	70.3004	72.5426	32	30	6.4	4.98	4.79	144	0.93	14.9	273
171	92	80	31.9627	3	1	1	0	0	115.914	331.5	5.59	8.04	2	0.97	5.85	3.97091	#NULL!	#NULL!	#NULL!	2	149	106	12.9	60	9.5	44.5	27	11	166.265	25	32	72	41	110	83	1.3253	1316379	#NULL!	77.8188	79.9232	35	25	6.4	8.29	4.78	154	1.83	13.8	285
171	92	80	31.9627	3	1	1	0	0	115.914	331.5	5.59	8.04	2	0.97	5.85	3.97091	#NULL!	#NULL!	#NULL!	2	149	106	12.9	60	9.5	44.5	27	11	166.265	25	32	72	41	110	83	1.3253	1316379	#NULL!	77.8188	79.9232	35	25	6.4	6.37	4.78	154	1.83	13.8	285
180	74	52	23.3395	1	3	0	0	1	113.864	365.8	5.68	7.3	1.97	0.76	5.21	3.55455	1.47	48.72	0.24	1	157	99	12.7	75	12.5	46.5	29	10.5	212.859	20	32	68	37	133	108	1.23148	1775710	#NULL!	109.659	111.959	68	32	4.3	6.13	4.78	151	2.07	#NULL!	173
165	80	58	29.8848	3	2	0	0	0	127.561	309	6.31	12.64	1.79	1.22	6.37	4.33636	3.94	66.92	0.13	1	155	93	12.6	54	10.5	43.5	24	10	160.256	#NULL!	25	77	46	66	78	0.846154	1737473	#NULL!	83.0859	84.819	18	15	5.5	5.19	4.77	148	1.51	11.8	249
165	72	55	26.9463	2	2	0	0	0	125.148	392.6	5.6	#NULL!	2.35	0.92	5.26	3.27182	16.63	229.29	0.25	2	153	103	12.4	71	9.5	50.5	35	9	175.823	19	30	58	30	121	88	1.375	2089801	#NULL!	96.1832	98.4807	62	34	4.5	7.6	4.77	150	1.67	8.4	343
165	72	55	26.9463	2	2	0	0	0	125.148	392.6	5.6	#NULL!	2.35	0.92	5.26	3.27182	16.63	229.29	0.25	2	153	103	12.4	71	9.5	50.5	35	9	175.823	19	30	58	30	121	88	1.375	2089801	#NULL!	96.1832	98.4807	62	34	4.5	5.96	4.77	150	1.67	8.4	343
165	75	76	28.0482	2	2	1	0	1	88.1885	364	6.22	6.95	1.65	0.79	4.8	3.26	0.58	53.14	0.14	1	158	95	13.1	58	12.5	51.5	34	12	276.187	24	37	65	35	75	95	0.789474	233599	#NULL!	146.577	151.735	29	25	4.7	7.66	4.77	151	2.35	#NULL!	200
173	65	62	22.2181	1	1	1	0	1	113.298	312.4	5.39	#NULL!	2.4	1.15	5.11	2.86909	1.25	77.95	0.21	3	170	119	13.9	66	13.5	47.5	31	13	274.149	20	22	66	36	90	56	1.60714	2115130	#NULL!	151.815	157.489	20	19	3.9	5.04	4.76	158	0.16	49	234
178	102	72	32.6929	3	2	1	1	1	133.96	357.2	6.18	7.77	1.07	0.89	4.2	2.82364	2.14	71.03	0.13	3	167	111	12.8	74	11.5	53.5	37	11.8	272.473	21	38	60	32	57	86	0.662791	2179555	#NULL!	118.155	121.275	41	25	3.5	4.3	4.76	150	2.4	35.6	255
170	57	65	20.2232	1	1	1	0	0	91.6843	334	5.72	7.69	1.01	1.2	4.15	2.49091	3.83	67.92	0.12	1	148	94	13.1	45	10	47.5	30	9.5	171.581	19	25	71	40	97	79	1.22785	2147872	#NULL!	101.768	105.708	11	17	4.7	7.31	4.76	148	16.94	11.8	218
177	75	93	24.4395	1	2	1	0	0	77.096	265.9	7.03	7.5	2.12	1.09	4.05	1.99636	22.91	178.95	0.09	2	138	101	12.3	66	8.5	44.5	33	9	130.856	21	30	65	35	69	48	1.4375	1845191	#NULL!	66.8627	68.8236	16	23	6.4	6.19	4.76	155	0.18	13.9	246
180	78	84	24.5741	2	3	1	0	1	81.0513	409.2	6.07	#NULL!	1.75	1.11	3.79	1.88455	1.35	79.44	0.17	1	141	99	13	60	12.4	52.5	36	11	265.881	21	33	60	37	71	92	0.771739	1234465	#NULL!	132.056	136.291	18	21	6.8	4.76	4.76	149	0.56	#NULL!	266
192	80	80	22.2014	1	1	1	0	1	105.99	332.5	5.19	5.65	1.38	1.01	3.94	2.30273	2.32	56.33	0.16	1	155	92	12.6	63	11.5	54.5	36	10	249.389	18	24	64	35	111	39	2.84615	2062296	#NULL!	118.102	121.622	9	15	3.5	7.63	4.75	148	1.65	47.3	278
155	66	44	27.9714	2	1	0	0	0	162.103	337.4	5.38	#NULL!	1.02	1.18	4.22	2.57636	3.48	75.29	0.1	2	150	107	13.6	67	9.5	47.5	31	9.4	163.744	19	28	67	30	87	92	0.945652	925932	#NULL!	96.6727	99.3919	22	24	3.3	3.98	4.75	139	0.25	8.7	262
159	69	58	27.7932	2	3	0	0	0	96.4232	280.1	5.53	8.02	1.56	1.21	5.45	3.53091	1.43	53.23	0.15	1	140	89	12.3	55	9.5	44.5	29	9.3	145.777	19	25	67	37	79	109	0.724771	1082022	#NULL!	83.0617	85.1527	20	22	6.5	3.72	4.74	146	0.66	#NULL!	194
159	69	58	27.7932	2	3	0	0	0	96.4232	280.1	5.53	8.02	1.56	1.21	5.45	3.53091	1.43	53.23	0.15	1	140	89	12.3	55	9.5	44.5	29	9.3	145.777	19	25	67	37	79	109	0.724771	1082022	#NULL!	83.0617	85.1527	20	22	6.5	6.34	4.73	146	0.66	#NULL!	194
181	85	68	26.4455	2	2	1	1	1	119.499	344.7	4.93	5.61	2.49	0.93	3.99	1.92818	1.71	76.04	0.12	1	141	77	13.2	58	14	45.5	31	13.2	267.286	22	30	63	34	134	78	1.71795	692628	#NULL!	126.774	130.584	9	17	3.9	5.65	4.72	145	0.97	12.1	238
178	81	78	26.065	2	1	1	1	1	104.671	421.5	7.16	9.65	1.67	0.97	5.08	3.35091	3.96	57.74	0.16	1	151	92	13.3	63	10.5	53.5	29	11	241.802	18	29	78	47	91	48	1.89583	740711	#NULL!	118.567	122.253	50	106	5	6.89	4.72	151	1.05	12.4	197
164	85	60	32.1032	3	2	0	0	1	132.488	320.4	5.21	9.16	2.83	1.54	4.56	1.73364	14.76	90.01	0.22	3	147	110	13.3	75	11.9	48.3	30	10.9	223.261	18	33.7	70	39	102	79	1.29114	1852723	#NULL!	112.421	114.834	27	21	4.1	6.1	4.72	143	6.11	#NULL!	347
150	70	48	31.6111	3	3	0	0	1	119.715	337.9	5.09	#NULL!	2.31	1.11	6.18	4.02	#NULL!	#NULL!	#NULL!	3	193	113	12.5	71	10.5	49.5	29	10	197.996	16	31	72	41	59	88	0.670455	1854000	#NULL!	115.456	118.808	14	17	3.8	4.96	4.72	146	7.09	#NULL!	230
157	72	51	29.7101	3	1	0	0	0	142.298	357.1	5.65	8.2	2.26	1.58	4.68	2.07273	5.59	66.58	0.15	3	167	115	13.3	72	10.5	45.5	30	9	159.806	21	31	67	37	69	84	0.821429	2166398	#NULL!	89.7221	91.9867	30	28	3.5	4.77	4.71	138	2.04	8.1	379
180	80	68	25.1914	2	2	1	0	1	106.357	434.5	6.12	5.34	1.53	1.02	4.88	3.16455	1.65	56.56	0.2	2	149	100	12.6	69	11.5	55.5	39	11	274.881	22	32	59	31	43	82	0.52439	428653	#NULL!	134.825	139.089	15	20	3.1	6.23	4.69	147	4.77	#NULL!	211
173	70	87	23.8887	1	3	1	1	0	64.3777	471.1	5.43	5.84	1.66	0.96	4.83	3.11545	1.56	94.29	0.12	1	157	98	13.1	66	10.5	46.5	27	11	192.006	19	25	65	35	50	81	0.617284	2186647	#NULL!	102.715	106.209	59	30	5.1	4.77	4.68	153	3.27	9.5	342
164	68	65	25.7826	2	2	0	0	0	94.5759	336	5.13	7.73	2.12	1.22	5.68	3.49636	#NULL!	#NULL!	#NULL!	2	155	109	12.7	50	10.5	47.5	33	9	171.581	18	25	59	39	67	80	0.8375	1615695	#NULL!	96.8431	99.2961	13	20	5	5.25	4.65	145	1.12	#NULL!	233
150	65	56	29.3889	3	3	0	0	0	96.4897	312.4	5.53	6.09	1.02	1.08	5.35	3.80636	2.74	60.1	0.01	1	152	90	12.5	63	11.5	40.5	25	11	165.369	23	#NULL!	69	39	51	65	0.784615	486659	#NULL!	100.108	103.111	15	24	4.4	5.95	4.63	147	1.84	15.9	257
156	60	57	25.1548	2	1	0	0	1	108.287	260.3	5.48	#NULL!	2.11	0.98	5.16	3.22091	6.19	103.63	0.12	2	153	101	12.7	69	10.5	46.5	27	10	178.62	21	#NULL!	69	39	70	42	1.66667	2154133	#NULL!	109.984	113.372	20	21	3.5	12.09	4.6	141	2.34	6.5	310
176	82	64	26.9721	2	2	1	0	0	125.149	429.3	5.91	3.73	1.07	1.24	4.7	2.97364	2.58	48.5	0.13	2	141	101	12.8	66	11.5	44.5	28	11	191.826	#NULL!	27	69	38	51	75	0.68	1847443	#NULL!	94.0362	96.8514	17	18	4.4	4.98	4.6	155	0.3	10.1	152
180	80	88	25.1914	2	1	1	1	1	94.4654	360.4	6	#NULL!	1.75	1.33	4.76	2.63455	8.31	89.04	0.18	1	152	97	12.5	57	11.5	51.5	36	11	242.932	20	28	60	32	84	50	1.68	2169670	#NULL!	119.154	122.864	41	23	3.6	4.32	4.59	155	0.27	14	223
154	49	53	21.1612	1	3	0	0	0	77.8163	316.8	5.17	7.88	1.82	1.38	6.54	4.33273	#NULL!	#NULL!	#NULL!	1	147	93	12.7	56	10.5	44.5	27	9	154.078	16	21	70	39	61	106	0.575472	1837425	#NULL!	104.549	108.281	11	15	4.3	7.92	4.58	141	1.68	#NULL!	150
172	92	86	31.5979	3	1	1	0	1	113.385	438.3	5.13	5.7	2.31	0.9	4.9	2.95	0.59	56.92	0.14	3	177	123	13.6	66	11.5	52.5	33	11	250.732	25	69	38	51	76	#NULL!	#NULL!	1965121	#NULL!	117.02	120.417	26	18	5	5.03	4.58	154	2.1	39.4	236
170	72	70	25.4135	2	1	1	0	0	109.019	337.5	5.08	9.52	1.89	0.97	4.52	2.69091	0.73	42.02	0.24	2	153	105	12.1	66	12.5	45.5	29	9.9	197.396	20	27	69	39	92	83	1.10843	976686	#NULL!	105.194	108.764	62	32	4.3	6.35	4.58	128	0.98	#NULL!	280
178	75	79	24.1713	1	1	1	0	0	94.7046	348.8	6.27	5.94	1.11	1.44	5.24	3.29545	3.48	66.81	0.14	2	157	107	13.2	71	11.5	44.5	29	10	178.846	23	25	65	35	87	64	1.35938	1848721	#NULL!	91.1012	93.9543	75	39	4.6	7.06	4.58	139	0.66	#NULL!	251
160	63	70	25.1094	2	1	0	0	0	95.3912	234.8	5.2	#NULL!	1.02	1.28	4.56	2.81636	2.32	61.39	0.24	1	149	97	13.6	66	11.5	9.2	45	31	127.711	21	22	57	38	78	55	1.41818	1555921	#NULL!	75.7795	77.7608	17	18	4.9	7.92	4.58	118	1.5	#NULL!	410
162	72	81	27.9348	2	3	1	1	1	78.5113	391.7	6.02	#NULL!	1.297	1.64	4.79	2.56045	2.19	84.06	0.16	1	143	84	13.1	70	10.5	48.5	33	12	220.281	#NULL!	#NULL!	54	27	50	68	0.735294	692852	#NULL!	120.508	124.811	31	24	5.7	3.46	4.57	152	0.28	#NULL!	215
162	70	59	27.1728	2	3	0	0	0	104.793	348.9	5.24	#NULL!	1.81	1.24	5.36	3.29727	2.46	61.92	0.25	1	141	92	13.1	63	10.5	48.5	29	8	164.241	17	26	72	41	92	79	1.16456	461291	#NULL!	92.0007	94.2884	16	19	5.2	5.1	4.57	138	0.48	6.8	288
170	113	46	39.6003	3	1	0	0	0	268.025	286.4	5.62	#NULL!	2.53	1.23	6.13	3.75	#NULL!	#NULL!	#NULL!	2	163	103	12.9	70	11.5	51.5	35	11	242.932	22	32	64	34	82	70	1.17143	2110048	#NULL!	102.335	103.811	32	16	2.2	0	4.53	132	5.45	6.6	321
158	75	67	30.5433	3	3	0	0	0	98.8715	361.1	6.15	8.04	2.07	1.19	6.64	4.50909	3.34	76.51	0.18	1	143	87	13.3	61	10.9	42.5	26	10.4	163.769	19	#NULL!	69	39	50	70	0.714286	2148668	#NULL!	89.7474	91.9133	18	19	5.5	4.71	4.52	144	1.94	15.8	250
153	60	56	26.1312	2	1	0	0	0	107.994	319.2	6.39	11.99	1.15	0.59	5.08	3.96727	2.12	71.33	0.18	1	130	91	12.8	58	9.5	45.5	28	10.6	167.307	24	26	70	39	67	90	0.744444	1943328	#NULL!	104.145	107.406	15	21	6	6.6	4.52	144	0.21	#NULL!	230
178	90	86	28.9055	3	1	1	1	1	110.92	443.6	5.49	6.07	1.73	0.56	5.67	4.32364	3.6	98.6	0.17	3	162	115	13.9	70	12.5	52.5	33	10	250.732	23	30	68	38	69	63	1.09524	2001931	#NULL!	116.421	119.781	26	23	5.5	4.86	4.51	144	1.86	#NULL!	296
170	71	82	25.0675	2	2	1	0	0	91.5915	443	5.12	5.01	1.72	1.64	5.84	3.41818	1.39	55.76	0.12	1	150	92	12.7	77	12.1	43.5	28	10	179.945	17	29	60	72	61	73	0.835616	443979	#NULL!	96.5473	99.8075	16	22	5.7	8.24	4.51	151	2.91	#NULL!	211
167	80	72	29.1851	3	2	1	0	0	102.757	325.6	7.36	14.64	1.94	1.02	5.84	3.93818	0.78	61.59	0.11	1	137	91	12.5	65	9.5	46.5	29	9.7	161.824	23	28	65	35	86	57	1.50877	133243	#NULL!	82.5681	85.1012	26	20	5.8	5.29	4.51	150	1.12	#NULL!	159
173	85	81	28.9005	3	2	1	0	1	102.501	387.2	5.88	7.34	2.16	0.93	6.93	5.01818	3.26	56.84	0.09	3	180	120	12.2	65	17.5	41.5	27	15	312.113	23	30	68	37	45	77	0.584416	1797696	#NULL!	151.525	156.307	25	21	5.1	5.12	4.5	159	0.9	#NULL!	226
156	70	53	29.264	3	3	0	0	1	108.421	388.9	6.61	#NULL!	2.58	0.76	5.88	3.94727	#NULL!	#NULL!	#NULL!	3	164	111	13	69	12.8	47.5	34	11	232.096	23	28	56	29	73	106	0.688679	1574904	#NULL!	132.622	136.364	98	#NULL!	4.1	5.5	4.49	144	#NULL!	#NULL!	313
165	65	53	24.3751	1	1	0	0	0	123.616	290.8	5.57	7.82	1.94	1.08	5.04	3.07818	6.09	78.13	0.15	1	145	96	12.4	70	9.5	42.5	27	11	154.359	18	26	69	38	52	101	0.514851	2214883	#NULL!	88.7225	90.9821	14	19	3.7	10.83	4.48	109	0.34	7.9	255
149	65	57	29.778	3	1	0	0	0	117.311	298.6	5.53	9.7	2.47	1.19	6.48	4.16727	1.37	64.33	0.26	3	191	125	14.4	89	9.1	39.5	30	8.6	109.351	17	22	55	28	90	100	0.9	1861898	#NULL!	66.4327	68.231	22	19	3.1	6.05	4.48	144	3.05	#NULL!	327
180	88	68	27.6605	2	1	1	0	1	135.819	421.5	5.96	5.14	2.08	1.17	4.8	2.68455	1.06	58.63	0.12	1	145	92	12.2	70	12.5	50.5	32	12	267.607	20	32	69	39	112	65	1.72308	2134908	#NULL!	125.027	128.702	41	34	5.3	6.66	4.47	129	0.88	11.2	241
155	75	59	31.7175	3	1	0	0	1	138.696	331.4	5.1	8.22	2.33	0.99	3.85	1.80091	1.95	73.33	0.17	2	138	102	13.4	72	12.5	44.5	23	12	219.01	20	34	69	39	88	65	1.35385	2176844	#NULL!	121.187	124.392	34	27	3.8	5.52	4.47	145	0.54	10.8	330
165	65	82	24.3751	1	1	1	1	1	80.7219	318.7	5.83	#NULL!	1.18	1.53	6.57	4.50364	0.01	50.81	0.11	2	168	108	13.9	66	11.5	47.5	34	10.6	207.243	25	#NULL!	59	29	64	75	0.853333	2160925	#NULL!	117.936	122.356	87	52	6.6	6.16	4.46	146	0.64	#NULL!	302
150	65	55	29.3889	3	1	0	0	1	119.121	313.4	5.66	#NULL!	1.05	1.22	6.21	4.51273	1.71	56.09	0.11	2	179	99	14.1	65	11	48.5	28	10	198.48	22	30	75	44	91	75	1.21333	1719307	#NULL!	120.153	123.882	21	20	4.5	6.18	4.46	107	0.98	#NULL!	301
175	80	64	26.6224	2	3	1	0	0	107.809	360	6.64	#NULL!	1.82	1.39	4	1.78273	1.22	60.17	0.13	2	145	100	12.5	75	10.5	52.5	35	9	202.874	18	28	67	37	51	70	0.728571	2193159	#NULL!	101.01	104.134	17	21	5.3	5.41	4.44	147	0.28	18.5	187
170	90	73	31.6419	3	3	1	0	1	107.613	422.7	6.25	7.63	1.97	1.09	6	4.01455	1.27	64.7	0.08	1	142	98	12.9	70	12.5	49.5	35	10	227.706	25	30	59	31	85	69	1.23188	574371	#NULL!	108.169	111.343	37	23	7.1	6.62	4.44	155	1.53	9.5	292
174	108	91	36.1718	3	2	1	1	1	107.292	363.8	4.85	#NULL!	1.48	0.73	3.9	2.49727	#NULL!	#NULL!	#NULL!	2	153	101	12.3	58	11.5	57.5	42	11	291.604	21	35	55	29	93	67	1.38806	1972441	#NULL!	123.667	126.851	35	25	3.5	6.35	4.44	148	1.34	#NULL!	192
159	56	59	22.651	1	3	0	1	1	75.9438	453.3	5.51	#NULL!	1.42	0.93	4.36	2.78455	1.57	57.53	0.15	1	141	95	12.4	66	11.1	46.5	29	9.7	182.593	22	27	71	40	81	77	1.05195	1519605	#NULL!	114.749	118.394	15	20	6.3	4.64	4.44	152	1.49	14.4	181
175	55	70	18.4592	1	3	1	1	0	65.3161	327.8	5.12	#NULL!	1.6	0.8	6.41	4.88273	7.44	199.9	0.01	2	162	93	12.9	67	9.5	40.5	24	9	121.909	20	21	71	42	88	52	1.69231	2166158	#NULL!	72.0951	74.6999	12	16	4.1	4.51	4.44	144	2.14	8.3	301
172	86	75	29.5698	3	2	1	0	1	107.237	397.5	5.03	5.73	2.18	0.82	4.72	2.90909	5.58	98.27	0.19	1	137	91	12.7	50	11.5	51.5	38	11	242.932	30	35	54	27	71	87	0.816092	664896	#NULL!	117.561	121.142	14	21	4.5	5.77	4.42	151	0.58	#NULL!	208
168	64	65	23.1757	1	3	0	0	0	81.8507	299.3	5.53	10.02	2.79	0.94	5.23	3.02182	4.47	77.81	0.14	2	165	105	13.1	66	10.5	45.5	29	10	172.387	26	31	68	38	69	59	1.16949	1598934	#NULL!	98.8014	101.346	17	16	6.2	4.45	4.42	136	0.35	5.9	283
155	42	62	17.9818	1	2	0	0	0	65.4645	422.7	5.35	6.18	2.6	0.88	5.81	3.74818	0.55	40.56	0.1	2	150	100	13.3	69	9.5	36.5	24	8	94.5396	16	18	67	36	88	79	1.11392	1673778	#NULL!	67.9457	70.32	8	17	5.29	6.95	4.42	113	0.18	12.4	275
165	65	44	24.3751	1	1	0	0	0	159.647	367.4	7.67	11.88	2.84	0.92	3.83	1.61909	0.5	58.38	0.11	2	150	100	12.7	65	9.5	41.5	30	9.2	128.958	17	28	59	30	97	79	1.22785	544844	#NULL!	74.1222	75.9123	79	44	2.9	4.96	4.72	136	1.34	6.7	299
172	75	70	25.8515	2	1	1	0	1	114.674	445.5	5.71	5.57	2.58	1.09	5.82	3.55727	1.77	49.6	0.18	2	176	107	12.6	68	12.1	47.5	29	10.8	218.785	22	32	73	42	128	97	1.31959	1805420	#NULL!	113.552	117.322	24	20	4.6	4.77	4.71	142	0.36	#NULL!	263
175	90	69	29.8878	3	1	1	0	0	131.471	390.2	5.61	9.01	2.38	1.05	5.28	3.14818	1.55	87.98	0.17	1	142	99	12.2	84	11.5	48.5	34	10	205.641	21	28	60	31	53	65	0.815385	2234938	#NULL!	96.2985	99.0229	89	58	5.4	6.23	4.69	156	2.09	8.5	240
155	64	50	27.1389	2	1	0	0	0	136.998	303.5	5.5	7.44	1.37	1.07	5.17	3.47727	4.27	99.47	0.15	3	157	110	12.8	77	10.5	42.5	26	10	154.359	18	20	73	41	86	74	1.16216	1570698	#NULL!	92.5083	95.1479	28	36	5.7	4.77	4.68	139	1.22	10.6	250
165	80	76	29.8848	3	1	1	1	1	107.193	420.6	5.17	4.42	2.79	0.91	4.26	2.08182	3.3	54.3	0.09	1	153	98	13.5	81	12.5	48.5	31	12	250.859	23	31	68	38	67	54	1.24074	1819768	#NULL!	128.794	133.074	14	16	4	5.25	4.65	144	1.14	13.8	199
158	66	55	26.9381	2	1	0	0	1	123.447	270.5	5.64	6.28	2.08	0.99	4.06	2.12455	2.2	69.5	0.23	1	148	95	12.9	71	12.9	44.5	27	11	210.682	18	30	71	41	68	81	0.839506	337440	#NULL!	123.106	126.642	17	17	3.2	5.95	4.63	132	1.14	#NULL!	211
168	69	59	24.9473	2	2	0	0	1	111.802	374.9	5.22	4.34	1.91	1.35	5.09	2.87182	9.66	156.96	0.24	2	167	107	12.8	67	12.3	47.5	35	11.4	230.6	21	24	54	27	83	62	1.33871	479026	#NULL!	127.56	130.819	27	22	4.7	12.09	4.6	137	3.46	#NULL!	227
159	60	52	24.2332	1	3	0	0	1	101.914	369	5.46	6.11	1.05	1.1	5.3	3.72273	8.13	138.81	0.16	2	170	100	13.3	53	11.5	37.5	24	21	270.929	27	69	37	99	84	#NULL!	#NULL!	1936213	#NULL!	165.035	170.302	10	17	4.5	4.98	4.6	139	1.06	#NULL!	311
160	53	60	21.2031	1	3	0	0	0	71.5954	317.6	5.65	#NULL!	1.711	0.92	4.65	2.95227	3.42	62.66	0.11	1	146	96	12.5	62	10.1	47.5	30	8.5	159.88	24	29	69	39	108	100	1.08	2051937	#NULL!	102.533	105.814	17	29	3.2	4.32	4.59	137	0.56	17.2	136
170	68	68	24.0294	1	2	1	1	1	95.599	408.2	5.3	7.59	1.23	0.91	5	3.53091	1.85	90	0.15	2	142	101	12.4	73	11	47.5	33	11	205.819	22	32	61	32	67	52	1.28846	731747	#NULL!	112.735	116.74	27	18	3.7	7.92	4.58	133	7.94	#NULL!	267
156	58	51	24.333	1	2	0	0	0	106.357	256.4	5.32	6.09	1.95	1.55	6.27	3.83364	1.59	62.6	0.13	1	143	98	13.2	64	10.7	43.2	24.5	9.7	157.29	15.6	18.9	77	45	87	65	1.33846	2004942	#NULL!	98.376	101.414	27	23	5.3	5.03	4.58	131	2.85	#NULL!	307
168	60	55	21.7585	1	2	0	0	0	106.557	258.9	4.87	5.42	1.31	1.05	6.4	4.75455	1.06	61.1	0.12	1	148	99	12.6	76	9.5	39.5	25	8	107.456	19	22	69	39	60	53	1.13208	783700	#NULL!	63.4193	64.9164	16	15	2.9	6.35	4.58	143	0.37	8.6	357
164	54	65	20.5773	1	1	0	0	0	87.1901	287.2	5.44	6.7	1.88	1.14	4.84	2.84545	1.86	45.97	0.19	1	147	87	12.7	63	9	44.5	29	8	125.287	17	21	65	35	67	49	1.36735	641509	#NULL!	78.5331	80.7741	20	20	4.3	7.06	4.58	138	0.58	#NULL!	265
170	68	68	24.0294	1	2	1	1	1	95.599	408.2	5.3	7.59	1.23	0.91	5	3.53091	1.85	90	0.15	2	142	101	12.4	73	11	47.5	33	11	205.819	22	32	61	32	67	52	1.28846	731747	#NULL!	112.735	116.74	27	18	3.7	7.92	4.58	133	7.94	#NULL!	267
166	73	67	26.9915	2	2	0	0	1	108.224	369.4	5.09	5.21	1.93	1.16	3.59	1.55273	1.71	52.88	0.19	1	143	93	13	53	12.3	46.5	28	11.2	220.02	26	33	72	41	73	116	0.62931	1232223	#NULL!	119.158	122.078	55	57	5.8	3.46	4.57	145	0.17	#NULL!	115
160	69	46	27.4531	2	2	0	0	0	137.164	281.4	5.96	8.11	2.49	0.91	5.42	3.37818	0.3	38.17	0.13	2	160	88	12.9	56	8.5	51.5	30	8.3	157.846	21	27	72	41	99	116	0.853448	1277957	#NULL!	89.6392	91.9215	12	19	3.7	5.1	4.57	140	1.64	#NULL!	232
160	60	50	23.9375	1	3	0	0	0	103.496	295.2	6.98	#NULL!	1.69	1.46	5.19	2.96182	#NULL!	#NULL!	#NULL!	1	153	82	12.6	57	10.5	41.5	29	9	137.529	20	26	59	29	142	117	1.21368	2122129	#NULL!	83.4774	85.808	17	20	7.4	0	4.53	131	1.12	11.6	212
170	84	80	29.5657	3	2	1	1	1	101.47	438.4	5.9	#NULL!	1.79	1.33	4.96	2.81636	4.28	56.32	0.1	2	151	105	13.6	70	13.5	55.5	39	13	350.826	16	35	56	29	111	76	1.46053	1942596	#NULL!	172.914	178.546	17	20	6.5	4.71	4.52	154	2	#NULL!	208
165	70	72	26.2117	2	2	0	0	1	92.9435	351.3	6.67	#NULL!	1.86	1.1	4.24	2.29455	#NULL!	#NULL!	#NULL!	1	147	97	12.6	57	12.2	47.5	32	10.2	211.539	17	27	63	33	86	70	1.22857	1448368	#NULL!	117.339	120.336	13	18	5.9	6.6	4.52	141	0.17	#NULL!	239
155	70	66	29.6363	3	2	0	0	1	104.699	302.9	6.27	9.87	2.78	1.36	6.46	3.83636	1.61	62.58	0.2	1	157	87	12.5	52	11.5	44.8	29.7	11.8	204.665	#NULL!	26.6	66	36	59	82	0.719512	75433	#NULL!	117.341	120.612	18	17	5.2	4.86	4.51	136	2.77	#NULL!	194
160	63	45	25.1094	2	1	0	0	1	144.022	339.9	7.21	#NULL!	1.41	1.25	5.25	3.35909	0.01	43.91	0.08	1	143	98	13	68	11.5	47.5	31	11	212.98	14	25	65	35	84	94	0.893617	1817198	#NULL!	126.375	130.089	23	22	2.7	8.24	4.51	140	1.82	#NULL!	351
162	54	59	21.0761	1	2	0	0	0	88.4485	284.4	4.89	#NULL!	1.63	1.31	5.25	3.19909	0.46	43.38	0.19	3	162	111	12.1	56	10	39.5	27	10	132.14	19	23	63	34	100	76	1.31579	2038389	#NULL!	83.4418	85.909	12	19	5.4	5.29	4.51	136	1.21	#NULL!	277
175	70	85	23.3571	1	3	1	1	1	67.6039	308.6	5.64	#NULL!	1.13	0.94	3.98	2.52636	#NULL!	#NULL!	#NULL!	1	140	92	13.7	66	12.4	50.5	31	10.6	243.176	23	29	69	39	71	89	0.797753	1816649	#NULL!	129.249	133.755	23	26	4.7	5.12	4.5	147	0.47	12.6	147
169	76	47	27.1097	2	1	0	0	0	166.348	314	5.02	#NULL!	2.15	1.48	5.25	2.79273	0.64	48.72	0.22	2	163	103	12.4	83	10.5	45.5	27	10	172.387	22	27	72	41	72	41	1.7561	1620175	#NULL!	90.6421	92.6014	26	20	5.1	5.5	4.49	136	0.61	#NULL!	249
156	62	56	25.9767	2	1	0	0	1	111.594	404.7	6.04	#NULL!	1.614	0.69	6.5	5.07636	#NULL!	#NULL!	#NULL!	1	155	95	13.6	77	12.2	52.5	37	11.7	274.458	15	27	58	30	72	115	0.626087	1368693	#NULL!	166.413	171.738	9	10	4	10.83	4.48	105	19.86	#NULL!	138
162	68	76	26.4107	2	1	0	0	0	97.6226	306	5.28	#NULL!	1.22	1.72	7.03	4.75545	3.4	57.93	0.23	3	157	113	12.2	54	9.5	52.5	32	9	187.804	15	22	70	39	90	60	1.5	1830704	#NULL!	106.705	109.517	22	17	3.5	6.05	4.48	143	1.53	#NULL!	293
168	67	72	24.2387	1	1	1	0	1	99.5967	345.3	5.14	6.99	1.46	0.98	3.61	1.96636	14.96	92.7	0.17	1	140	95	11.9	62	12	49.5	32	11	235.405	21	27	67	37	88	104	0.846154	2073781	#NULL!	130.718	135.533	12	19	5.7	6.66	4.47	153	0.84	11.9	218
155	61	54	25.8902	2	2	0	0	1	104.47	272.4	5.57	5.84	1.81	1.32	4.96	2.81727	1.52	60.32	0.16	1	140	93	12.2	66	11.5	47.5	30	10.1	200.167	20	30	69	39	95	68	1.39706	2160227	#NULL!	122.742	126.584	15	18	4.5	5.52	4.47	126	1.92	8.4	287
173	85	84	28.9005	3	1	1	0	1	121.972	384.3	5.63	6.4	1.84	1.06	5.19	3.29364	0.26	49.54	0.13	3	150	110	12.8	62	11.5	51.5	34	11	242.932	22	32	64	32	98	68	1.44118	1627744	#NULL!	117.939	121.549	23	18	6.2	6.16	4.46	133	1.75	10.5	332
155	55	61	23.3928	1	2	0	0	0	88.0697	266.6	5.19	#NULL!	2.13	1.18	5.95	3.80182	2.05	67.14	#NULL!	1	139	97	12.6	54	9.5	46.5	32	9	153.059	18	26	68	38	53	70	0.757143	624295	#NULL!	98.4178	101.603	9	17	4	6.18	4.46	134	1.29	#NULL!	354
154	46	59	19.8962	1	3	0	0	1	64.8129	357.3	5.62	#NULL!	1.69	0.87	4.94	3.30182	6.41	80.26	0.29	3	167	110	12	55	12.5	39.5	26	11	170.487	17	23	68	37	76	49	1.55102	1856728	#NULL!	118.728	123.236	13	18	5.9	5.41	4.44	138	0.31	#NULL!	233
157	86	86	35.3899	3	3	0	0	1	84.1687	341	4.98	#NULL!	1.04	1.08	5.34	3.78727	#NULL!	#NULL!	#NULL!	1	141	94	12.7	56	11.5	47.5	30	11	212.98	22	26	61	32	82	70	1.17143	21402	#NULL!	108.801	111.241	12	19	5.4	6.62	4.44	133	10.58	#NULL!	166
170	85	77	29.9118	3	2	1	1	0	100.943	436.2	5.09	7.48	2.22	0.85	3.99	2.13091	0.75	48.68	0.15	1	143	95	12.8	63	10.5	39.5	29	10	137.343	22	20	68	38	59	68	0.867647	1982785	#NULL!	67.2722	69.1359	13	21	4.3	6.35	4.44	149	0.36	#NULL!	187
157	50	57	20.7848	1	3	0	1	1	75.6552	400	4.82	#NULL!	1.13	1.33	3.71	1.86636	#NULL!	#NULL!	#NULL!	1	149	98	12.4	56	10.5	46.5	31	11	192.006	20	34	64	34	104	79	1.31646	370809	#NULL!	127.671	132.203	38	35	4.2	4.64	4.44	133	0.58	#NULL!	181
150	70	42	31.6111	3	3	0	0	1	136.817	406.5	5.36	8.2	1.35	1.02	5.22	3.58636	0.01	50.54	0.1	3	180	109	12.9	71	10.5	49.5	29	10	197.996	16	31	72	41	59	88	0.670455	1854000	#NULL!	115.456	118.808	35	34	3.6	4.51	4.44	131	7.07	#NULL!	183
160	75	56	29.7969	3	2	0	0	0	132.209	281.2	6.96	#NULL!	2.76	1.16	4.49	2.07545	#NULL!	#NULL!	#NULL!	1	142	92	12.7	60	11	46.5	32	10.5	192.006	19	30	60	31	77	58	1.32759	443577	#NULL!	104.55	107.12	14	18	5.7	5.77	4.42	137	0.37	#NULL!	218
166	75	75	27.7173	2	3	1	0	0	88.3252	381.2	4.92	#NULL!	1.15	1.13	4.64	2.98727	#NULL!	#NULL!	#NULL!	2	135	100	12.6	66	10.5	46.5	29	10	178.62	#NULL!	29	66	36	48	58	0.827586	1874689	#NULL!	94.4922	97.6098	53	38	4.4	4.45	4.42	146	1.23	16.4	260
168	65	53	23.53	1	1	0	0	0	123.616	252.7	5	#NULL!	1.48	1.53	3.44	1.23727	14.65	115.88	0.2	1	147	89	12.5	64	9	42.5	27	9.6	132.981	17	29	69	39	120	71	1.69014	2169209	#NULL!	75.6701	77.4583	11	19	3	6.95	4.42	129	0.26	13.7	263
160	75	56	29.7969	3	2	0	0	0	132.209	281.2	6.96	#NULL!	2.76	1.16	4.49	2.07545	#NULL!	#NULL!	#NULL!	1	142	92	12.7	60	11	46.5	32	10.5	192.006	19	30	60	31	77	58	1.32759	443577	#NULL!	104.55	107.12	14	18	5.7	5.77	4.42	137	0.37	#NULL!	218
145	53	67	25.7081	2	3	0	0	1	63.2933	389.6	5.66	6.84	2.28	0.9	5.89	3.95364	0.99	54.45	0.1	1	150	91	12	68	14.5	40.5	26	13	228.304	18	29	69	38	74	100	0.74	1142201	#NULL!	155.161	161.209	22	36	4.2	5.42	4.41	138	0.12	#NULL!	294
172	75	60	25.8515	2	2	0	0	1	118.2	303	6.18	#NULL!	2.46	1.02	5.88	3.74182	#NULL!	#NULL!	#NULL!	2	164	92	13.4	56	12.5	52.5	34	10.5	259.102	#NULL!	28	66	36	77	68	1.13235	985029	#NULL!	135.882	139.041	8	17	4.6	7.75	4.4	125	#NULL!	#NULL!	216
155	49	54	20.8954	1	1	0	0	1	94.2905	293.8	5.41	#NULL!	1.31	1.26	4.04	2.18455	4.78	99.02	0.1	1	139	98	13.2	74	10.5	42.5	26	11	166.16	16	22	71	40	93	55	1.69091	2220274	#NULL!	112.301	116.326	18	22	3.6	5.75	4.39	138	0.17	7.7	222
160	52	52	20.8125	1	2	0	0	1	92.4817	318.3	6.23	11.3	1.36	0.96	4.56	2.98182	2.25	61.6	0.13	2	143	100	12.8	68	11.1	49.5	36	10	206.728	#NULL!	28	59	31	67	93	0.72043	2165236	#NULL!	133.658	138.193	10	18	5.6	5.68	4.38	131	2.98	8.7	335
162	70	64	27.1728	2	3	0	0	0	93.1961	299.8	5.41	#NULL!	1.32	1.04	5.62	3.98	#NULL!	#NULL!	#NULL!	1	146	96	12.5	69	10.5	46.5	31	10	178.62	24	28	67	37	70	70	1	2090742	#NULL!	100.055	102.594	21	24	3.7	5.74	4.38	140	0.53	10.8	228
160	60	73	23.9375	1	1	0	0	1	89.6775	310.7	6.15	9.28	1.32	1.24	4.85	3.01	0.56	81.33	0.18	1	150	90	13.4	77	11.5	44.5	27	10	178.846	18	18	72	41	68	98	0.693878	573206	#NULL!	108.556	111.776	19	23	6.5	5.97	4.33	139	1.55	9	160
160	55	76	21.9844	1	2	0	0	0	70.6875	346	5.03	5.25	1.04	1.02	4.26	2.76727	0.88	71.43	0.11	1	152	98	12.6	61	10.5	44.5	30	9	154.078	13	20	64	34	92	68	1.35294	473900	#NULL!	97.2405	100.241	13	20	3.9	4.86	4.33	139	0.11	#NULL!	159
165	74	69	27.6809	2	1	1	0	0	112.556	301.5	5.25	7.27	1.36	0.78	4.62	3.22182	0.2	49.85	0.12	1	145	97	12.7	67	9.5	48.5	27	9	164.241	19	26	76	45	81	62	1.30645	1993152	#NULL!	87.7569	90.6494	46	25	6.6	4.72	4.33	145	0.68	#NULL!	217
165	74	69	27.6809	2	1	1	0	0	112.556	301.5	5.25	7.27	1.36	0.78	4.62	3.22182	0.2	49.85	0.12	1	145	97	12.7	67	9.5	48.5	27	9	164.241	19	26	76	45	81	62	1.30645	1993152	#NULL!	87.7569	90.6494	46	25	6.6	4.72	4.33	145	0.68	#NULL!	217
159	63	51	25.4199	2	3	0	0	0	107.824	353.2	5.77	#NULL!	2.26	1.03	5.06	3.00273	#NULL!	#NULL!	#NULL!	1	140	78	13	61	11.5	41.5	27	11	171.796	20	25	60	31	64	90	0.711111	417420	#NULL!	102.294	105.209	33	24	5.8	10.5	4.31	130	0.94	#NULL!	217
161	57	52	22.4899	1	1	0	0	0	110.486	350.7	5.29	#NULL!	1.75	1.21	5.24	3.23455	4.49	62.88	0.16	2	160	107	12.4	70	9.5	44.5	30	8.5	136.519	18	24	62	33	117	96	1.21875	1945702	#NULL!	84.5028	86.9382	11	16	3	8.87	4.31	133	0.17	#NULL!	310
157	62	62	25.6532	2	2	0	0	1	92.4817	355.9	5.57	#NULL!	1.14	1.49	4.92	2.91182	1.64	62.19	0.17	2	162	99	13.8	56	11.1	48.5	28	12	229.271	21	#NULL!	69	39	63	108	0.583333	203236	#NULL!	138.522	142.812	20	25	5.2	6.1	4.3	95	0.76	9	315
163	67	61	25.7174	2	2	0	0	0	103.861	326.7	4.98	5.62	1.28	1.14	4.65	2.92818	0.17	53.06	0.1	2	168	105	14	64	8.5	47.5	32	8	133.832	16	26	63	33	101	91	1.10989	285932	#NULL!	76.3323	78.1824	20	21	4.2	6.91	4.27	117	0.91	10.6	179
169	84	50	29.9107	3	1	0	1	1	178.064	286.3	5.48	#NULL!	2.54	1.37	4.84	2.31545	1.25	85.65	0.14	3	160	110	13.6	71	13	48.5	37	11.8	255.597	20	32	59	29	86	71	1.21127	983195	#NULL!	127.63	130.349	16	19	2.7	8.49	4.26	123	21.28	#NULL!	311
160	59	64	23.5469	1	2	0	0	1	88.1303	309.5	6.58	#NULL!	1.06	1.25	4	2.26818	#NULL!	#NULL!	#NULL!	2	160	70	13.7	62	9.5	46.5	30	11	178.62	18	26	66	36	97	80	1.2125	312024	#NULL!	109.255	112.539	16	20	4.1	5.91	4.25	125	0.79	#NULL!	214
160	70	46	27.8437	2	3	0	0	0	123.339	420.5	6	#NULL!	2.37	0.84	3.93	2.01273	#NULL!	#NULL!	#NULL!	2	162	98	13.3	63	9.5	36.5	3	8	94.5396	18	18	70	38	76	100	0.76	1050046	#NULL!	53.3068	54.412	38	27	5.1	6.78	4.25	130	2.48	#NULL!	257
160	70	46	27.8437	2	3	0	0	0	123.339	420.5	6	#NULL!	2.37	0.84	3.93	2.01273	#NULL!	#NULL!	#NULL!	2	162	98	13.3	63	9.5	36.5	3	8	94.5396	18	18	70	38	76	100	0.76	1050046	#NULL!	53.3068	54.412	38	27	5.1	6.78	4.25	130	2.48	#NULL!	257
163	70	48	26.8465	2	3	0	0	0	125.777	368.1	6.17	5.59	1.18	1.25	4.73	2.94364	2.14	58.98	0.25	2	159	108	13.8	79	9.5	46.5	26	9	153.059	20	25	76	45	75	68	1.10294	398265	#NULL!	85.4565	87.5212	12	15	2.4	7.97	4.21	127	0.32	#NULL!	312
145	65	47	31.4156	3	3	0	0	0	110.655	317.9	7.31	#NULL!	2.32	0.87	7.45	5.52545	1.54	58.27	0.17	1	150	77	12	67	9.5	44.5	28	10	154.078	19	26	70	40	55	105	0.52381	1840716	#NULL!	94.9572	97.9007	13	11	4.4	6.41	4.2	133	1.15	#NULL!	261
162	67	78	26.0296	2	1	1	1	1	87.4726	386.7	7.05	15.82	3.11	1.15	7.22	4.65636	0.35	50.14	0.13	2	173	104	14.2	68	11.5	50.5	33	11	235.257	19	25	66	36	74	85	0.870588	303795	#NULL!	133.332	138.376	25	31	4.3	4.42	4.17	145	7.22	#NULL!	172
156	57	72	23.9221	1	2	0	1	1	74.0373	371.8	6.01	#NULL!	2.9	1.54	4.94	2.08182	#NULL!	#NULL!	#NULL!	1	141	98	13.7	59	11.5	45.5	32	11.2	201.479	16	26	61	32	99	128	0.773438	2117816	#NULL!	127.015	131.178	17	14	4	4.87	4.16	111	0.32	11.5	349
161	61	62	24.033	1	2	0	0	1	95.0795	350.4	5.44	4.18	1.39	1.55	5.36	3.17818	0.97	54.59	0.21	1	150	83	13.2	56	12.5	48.5	34	12	250.859	24	25	61	33	51	79	0.64557	991171	#NULL!	150.579	155.192	21	27	3.5	6.77	4.14	122	2.96	#NULL!	245
157	52	63	21.5962	1	2	0	1	1	80.6225	348.6	6.06	#NULL!	1.7	1.07	5.87	4.02727	0.56	49.37	0.11	2	155	100	13.4	50	10.5	45.5	31	9.5	166.047	17	25	62	33	77	110	0.7	192028	#NULL!	108.59	112.246	15	21	4.7	4.86	4.14	128	1.96	8.4	167
166	55	58	20.4594	1	1	0	0	0	101.493	275.5	5.2	#NULL!	2.44	1.33	5.11	2.67091	#NULL!	#NULL!	#NULL!	2	163	101	12.8	76	10.8	44.5	32	9.6	165.029	14	27	59	30	114	104	1.09615	2186538	#NULL!	101.891	104.898	11	19	4.4	4.44	4.07	119	1.96	8.5	251
156	70	59	29.264	3	2	0	0	0	117.121	261	5.26	7.5	2.33	1.22	5.86	3.58091	0.45	27.63	0.22	1	143	99	12.9	69	10.5	36.5	25	10	121.337	16	21	66	36	82	66	1.24242	269526	#NULL!	69.3332	71.008	34	26	3.4	4.67	4.03	131	0.82	#NULL!	285
154	65	55	27.9077	2	3	0	0	0	98.2441	289.4	5.23	#NULL!	2.11	1.07	6.35	4.32091	#NULL!	#NULL!	#NULL!	1	140	98	12	71	10.5	34.4	#NULL!	8.2	95.5477	#NULL!	24	66	37	45.9	81.4	0.563882	351231	#NULL!	57.0318	58.4168	9	20	4.5	3.31	4.01	129	0.38	#NULL!	198
158	60	53	24.5346	2	2	0	0	0	108.225	334.9	5.43	#NULL!	2.62	1.09	6.1	3.81909	#NULL!	#NULL!	#NULL!	3	165	111	12.2	67	8.6	46.5	29	11	166.92	18	#NULL!	69	39	64	69	0.927536	369680	#NULL!	102.043	105.086	21	23	5.6	4.83	4	122	0.91	8.8	288
166	71	65	26.2657	2	1	0	0	0	118.044	337.3	5.89	7.41	2.25	1.37	4.65	2.25727	4.56	89.7	0.11	3	159	119	13.9	81	10.5	48.5	30	10	191.425	#NULL!	26	69	39	83	64	1.29688	2019625	#NULL!	105.106	107.676	18	20	4.9	16.82	3.9	110	27.79	#NULL!	316
165	72	82	26.9463	2	2	1	1	1	81.2034	372.2	6.6	#NULL!	1.38	1.04	5.88	4.21273	#NULL!	#NULL!	#NULL!	2	127	102	13.1	77	14.5	64.5	38	13	473.536	15	33	72	42	131	99	1.32323	1190326	#NULL!	256.499	266.188	38	26	7.7	6.71	5.08	123	1.23	#NULL!	#NULL!
172	80	86	27.5416	2	2	1	0	1	91.8292	344.6	6.41	#NULL!	1.66	1.25	4.43	2.42545	#NULL!	#NULL!	#NULL!	1	153	90	11.3	74	14.1	50.5	34	11.2	281.055	22	27	61	33	85	99	0.858586	326931	#NULL!	141.216	145.839	22	20	6.6	4.12	5.07	158	17.59	#NULL!	#NULL!
176	87	64	28.5863	3	1	1	0	1	146.906	413.1	6.84	#NULL!	2.63	1.46	5.67	3.01455	1.13	71.32	0.21	1	144	99	12.7	61	14	45.5	30	13.5	271.984	17	26	66	36	79	69	1.14493	1182118	#NULL!	129.306	133.208	31	51	6.4	3.2	5.07	156	1.23	10.2	#NULL!
160	63	59	25.1094	2	3	0	0	1	93.2038	370.4	5.23	#NULL!	1.5	1.15	4.87	3.03818	2	62.78	0.13	2	177	98	15.8	54	13.7	44.5	31	10	207.939	19	28	60	32	60	76	0.789474	2128855	#NULL!	123.384	126.995	18	23	4.3	6.63	5.06	145	0.53	11.3	#NULL!
173	65	63	22.2181	1	2	1	1	1	99.2382	412.4	6.46	#NULL!	1.92	0.96	5.25	3.41727	4.12	62.39	0.19	2	145	104	11.3	66	13.5	45.5	29	13	256.477	19	26	69	39	76	63	1.20635	1836450	#NULL!	142.029	147.3	37	22	4.8	5.72	5.06	162	0.38	#NULL!	#NULL!
177	70	75	22.8435	1	1	1	1	1	93.1051	360.6	4.97	#NULL!	1.78	0.92	5.26	3.53091	4.11	65.8	0.07	3	173	117	11.5	63	13.5	43.5	31	14	254.044	22	29	59	31	75	65	1.15385	123358	#NULL!	134.16	138.822	20	31	4.3	6.22	5.06	152	6.27	#NULL!	#NULL!
173	90	71	30.5712	3	1	1	0	1	135.671	431.4	7.21	9.49	2.72	1.07	6.71	4.40364	2.07	61.25	0.21	2	164	103	11	67	13.5	47.5	29	12	258.198	18	30	68	38	93	64	1.45312	1517481	#NULL!	121.602	125.194	25	21	3.8	5.53	5.06	125	2.85	#NULL!	#NULL!
174	80	77	26.9236	2	1	1	0	1	106.881	301.1	5.52	#NULL!	1.78	1.16	4	2.03091	4.48	61.73	0.25	3	178	116	14.9	53	13.5	57.5	37	13	371.493	25	30	60	37	81	98	0.826531	1819004	#NULL!	185.526	191.717	38	28	5.6	8.57	5.05	145	0.19	#NULL!	#NULL!
168	84	93	30.2619	3	3	1	1	1	79.7776	332.6	5.16	#NULL!	1.73	1.07	6.21	4.35364	#NULL!	#NULL!	#NULL!	2	173	100	16	75	13.5	49.5	35	12.7	287.315	29	20	59	31	71	105	0.67619	1784884	#NULL!	142.463	147.047	29	22	6.2	5.82	5.05	123	1.87	#NULL!	#NULL!
168	71	83	25.6559	2	2	1	1	1	82.6664	410	5.3	#NULL!	2.23	0.81	5.14	3.31636	1.03	61.39	0.11	3	185	122	13.9	84	13.5	46.5	32	12.3	254.337	18	24	59	31	75	103	0.728155	2168469	#NULL!	137.356	142.268	36	23	4.3	6.31	5.04	164	4.83	31.1	#NULL!
176	77	88	25.358	2	1	1	1	0	91.8322	362.5	4.8	#NULL!	1.36	0.99	4.87	3.26182	1.12	90.75	0.1	2	153	103	13.3	62	13.5	47.5	33	8	198.764	22	32	61	32	50	68	0.735294	1329300	#NULL!	100.568	103.742	34	28	5.3	7.12	5.04	157	0.17	16.8	#NULL!
152	57	59	25.1711	2	1	0	0	1	106.062	301.1	5.07	9.46	1.02	1.14	5.24	3.63636	#NULL!	#NULL!	#NULL!	1	146	97	12.3	67	13.4	40.5	27	10	175.972	18	24	63	34	49	71	0.690141	1885286	#NULL!	112.599	116.346	#NULL!	#NULL!	4.5	5.4	5.03	154	#NULL!	#NULL!	#NULL!
170	77	79	27.1436	2	2	1	0	1	92.166	414.8	6.14	16.3	1.53	1.36	5.36	3.30455	3.53	77.38	0.15	3	162	112	12.1	70	13	46.5	28	12.5	249.73	19	27	71	41	88	110	0.8	122482	#NULL!	128.727	133.032	38	29	6.3	5.29	5.03	156	7.93	#NULL!	#NULL!
154	60	58	25.7994	2	2	0	0	0	95.6707	259.7	5.39	10.37	2.53	1.17	5.29	2.97	0.16	50.68	0.09	1	153	92	11.7	68	12.8	43.5	29	8.3	167.522	18	29	65	35	98	159	0.616352	1166183	#NULL!	103.9	107.123	20	26	6.1	8.24	5.02	#NULL!	1.18	#NULL!	#NULL!
170	90	69	31.6419	3	1	1	0	1	130.116	322	5.16	5.09	2.26	0.95	5.66	3.68273	1.69	92.64	0.16	3	156	110	13.6	82	12.5	49.5	27	10.8	240.077	22	69	36	82	56	83	0.674699	2222054	#NULL!	114.045	117.419	27	21	5.1	4.55	5.02	132	2.07	7.6	#NULL!
176	80	80	26.3264	2	1	1	0	1	107.029	436.1	5.43	#NULL!	2.3	1.27	4.71	2.39455	7.18	89.09	0.14	2	152	100	13.4	62	12.5	47.5	27	12	242.691	18	26	75	44	71	48	1.47917	2183678	#NULL!	120.471	124.282	23	22	4.5	5.25	5	123	1.5	14.3	#NULL!
180	90	93	28.2778	2	1	1	0	1	98.5488	395.8	5.28	6.15	1.63	0.87	4.5	2.88909	#NULL!	#NULL!	#NULL!	1	150	97	11.3	67	12.5	49.5	34	12	259.164	21	31	61	33	85	71	1.19718	1748429	#NULL!	119.662	123.105	22	24	6.8	5.35	5	126	1.43	#NULL!	#NULL!
165	65	58	24.3751	1	2	0	0	1	109.466	276.7	5.37	5.87	1.93	1.38	4.78	2.52273	1.23	56.69	0.17	1	147	93	11.2	81	12.5	45.5	25	12	226.766	20	#NULL!	69	39	54	69	0.782609	640210	#NULL!	130.34	133.938	20	22	3.3	5.87	4.99	128	0.66	#NULL!	#NULL!
151	70	48	31.2004	3	3	0	0	1	124.261	365.1	6.56	7.98	2.79	0.96	6.78	4.55182	1.31	55.55	0.19	2	159	100	12.3	73	12.5	44.5	32	11.3	209.308	16	30	58	30	66	98	0.673469	1827923	#NULL!	121.637	125.17	25	23	4.6	7.59	4.99	126	7	17	#NULL!
181	110	77	34.0765	3	1	1	0	0	154.384	362.8	5.64	#NULL!	1.85	1.09	4.7	2.76909	0.83	65.96	0.15	1	147	92	12.3	52	12.5	50.5	33	11	251.207	22	25	65	35	143	110	1.3	1506926	#NULL!	103.553	106.056	20	19	4.8	9.81	4.98	135	0.99	#NULL!	#NULL!
170	110	78	38.5623	3	2	1	0	1	139.215	358.1	5.29	#NULL!	2.71	0.89	5.11	2.98818	2.17	92.76	0.07	1	154	96	12.7	69	12.5	49.5	34	12	259.164	21	36	60	32	87	58	1.5	1724009	#NULL!	109.857	112.632	89	40	5.2	7.29	4.98	144	2.83	#NULL!	#NULL!
174	70	94	23.6206	1	2	1	1	1	70.4169	338.8	5.12	6.37	1.78	0.94	5.61	3.86091	3.61	59.29	0.16	3	176	112	12.6	58	12.5	44.5	28	12	219.01	21	29	71	40	129	38	3.39474	2006250	#NULL!	116.782	120.815	16	20	4.3	6.85	4.98	166	1.29	#NULL!	#NULL!
175	75	91	24.9898	2	3	1	1	1	67.657	431.1	6.22	#NULL!	1.78	0.93	5.2	3.46091	1.54	63.95	0.1	2	161	80	15.4	66	12.2	49.5	29	10	223.14	20	26	73	42	84	92	0.913043	1824992	#NULL!	114.728	118.5	13	19	6.1	9.33	4.97	#NULL!	2.46	#NULL!	#NULL!
162	57	63	22.2193	1	3	0	1	0	74.2723	286.4	5.17	7.49	1.45	1.01	5.24	3.57091	1.82	58.72	0.12	1	149	93	13.1	63	12.1	41.5	28	8.5	149.7	17	28	64	34	84	107	0.785047	1969223	#NULL!	92.3265	95.022	33	28	5	6.23	4.97	125	0.13	10.5	#NULL!
167	70	92	25.5995	2	1	1	0	1	91.7248	414.9	5.23	#NULL!	1.71	1.16	5.23	3.29273	#NULL!	#NULL!	#NULL!	1	146	98	11.2	69	12.1	45.5	31	10.6	201.479	20	31	60	31	70	86	0.813953	1537698	#NULL!	109.924	113.792	27	28	3.7	6.65	4.97	122	0.43	#NULL!	#NULL!
154	50	44	21.5828	1	1	0	0	1	119.993	402.3	6.39	5.9	1.8	1.24	6.63	4.57182	2.95	59.96	0.09	2	171	83	11.9	74	11.7	44.5	29	11.2	197.132	25	21.6	67	36	101	124	0.814516	1230981	#NULL!	132.629	137.492	10	18	4.3	6.23	4.97	133	0.64	#NULL!	#NULL!
163	67	55	25.7174	2	3	0	0	0	102.533	288.2	6.16	5.18	1.66	1.31	7.4	5.33545	6.04	55.71	0.21	1	147	90	11.6	62	11.5	41.5	25	11	171.796	20	30	72	41	78	101	0.772277	624748	#NULL!	97.9855	100.527	20	19	4.5	5.54	4.96	144	0.28	#NULL!	#NULL!
179	85	93	27.0285	2	2	1	0	1	86.4257	399.7	6.14	#NULL!	1.9	0.86	6.54	4.81636	#NULL!	#NULL!	#NULL!	1	140	92	11.5	72	11.5	53.5	32	12	275.974	22	34	72	31	73	47	1.55319	685707	#NULL!	131.652	135.656	90	33	5.1	4.49	4.96	155	3.07	#NULL!	#NULL!
178	83	66	26.6962	2	3	1	0	0	109.769	362.1	5.8	11.32	1.81	0.89	4.97	3.25727	#NULL!	#NULL!	#NULL!	2	163	100	11.2	65	11.5	46.5	31	11	205.804	27	27	66	36	77	61	1.2623	1906775	#NULL!	99.6745	102.643	38	27	5.7	4.46	4.96	166	0.6	#NULL!	#NULL!
166	64	69	23.7254	1	2	1	0	0	104.961	396.5	5.93	6.85	1.21	1.16	4.52	2.81	0.52	42.36	0.16	2	152	108	12.6	66	11.5	40.5	26	11	165.369	21	28	68	38	46	62	0.741935	1832273	#NULL!	94.463	97.9027	22	28	4.8	7.37	4.96	149	0.52	#NULL!	#NULL!
162	72	51	27.9348	2	3	0	0	0	117.359	300.6	5.64	#NULL!	1.45	1.5	5.6	3.44091	#NULL!	#NULL!	#NULL!	1	142	95	11.2	68	11.5	40.5	27	10	153.949	18	24	66	36	71	105	0.676191	374817	#NULL!	85.0347	87.0559	#NULL!	#NULL!	6	7.37	4.96	165	1.3	#NULL!	#NULL!
153	60	70	26.1312	2	2	0	0	1	81.0513	348.3	5.97	#NULL!	1.75	1.36	5.31	3.15455	0.8	52.66	0.22	1	143	91	12.8	51	11.5	45.5	32	11.2	201.479	20	27	58	30	77	93	0.827957	351246	#NULL!	125.417	129.475	14	16	4.7	6.26	4.94	135	0.48	#NULL!	#NULL!
180	83	83	26.1173	2	2	1	0	1	97.6773	405.9	4.99	#NULL!	2.29	1.57	7.71	5.09909	#NULL!	#NULL!	#NULL!	1	145	95	12.6	68	11.5	50.5	33	11	235.257	19	28	67	37	59	41	1.43902	1933235	#NULL!	113.273	116.691	61	41	4.4	7.15	4.92	112	0.36	#NULL!	#NULL!
176	100	78	32.7831	3	1	1	0	0	134.553	376.6	4.62	#NULL!	1.17	0.88	3.6	2.18818	0.84	67.52	0.13	2	149	100	12.8	63	11.5	53.5	35	10	241.802	20	32	64	35	97	94	1.03191	2025792	#NULL!	106.59	109.42	22	22	4.8	7.5	4.92	116	52.15	#NULL!	#NULL!
170	89	71	31.2958	3	1	1	0	1	131.558	371.9	6.14	10.24	2.74	0.98	6.87	4.64455	3.73	69.29	0.22	3	164	116	12	56	11.5	52.5	33	12	267.587	22	26	68	38	94	55	1.70909	1844182	#NULL!	127.885	131.759	87	50	3.8	7.5	4.92	168	0.94	16.3	#NULL!
168	62	73	22.4671	1	3	1	0	1	74.1334	356	6.09	6.6	1.42	0.89	5.47	3.93455	4.31	141.98	0.12	1	137	97	11.5	57	11.5	47.5	33	12	227.62	18	24	61	32	50	67	0.746269	1799297	#NULL!	131.015	136.067	15	19	5.2	5.4	4.91	135	0.29	#NULL!	#NULL!
157	74	64	30.5215	3	3	0	0	0	97.3201	270.1	6.08	6.59	1.14	1.06	5.43	3.85182	0.87	54.44	0.17	2	162	100	11.4	59	11.5	39.5	27	11	159.066	18	29	62	32	75	100	0.75	1814512	#NULL!	88.061	90.2205	14	18	5.7	6.21	4.89	165	0.86	#NULL!	#NULL!
177	70	82	22.8435	1	1	1	1	0	87.8183	366.4	5.18	#NULL!	1.15	1.38	6.48	4.57727	14.21	222.36	0.15	2	155	100	13.4	53	11.5	46.5	32	10	192.006	21	26	64	35	82	43	1.90698	1977906	#NULL!	101.398	104.787	29	20	3.5	7.54	4.89	135	0.57	#NULL!	#NULL!
176	79	68	26.0036	2	2	1	0	0	113.478	359	5.47	#NULL!	2.15	0.87	3.68	1.83273	21.7	196.69	0.12	2	140	100	11.4	60	11.5	48.5	33	10	205.641	22	30	62	33	53	84	0.630952	2178523	#NULL!	102.727	105.927	35	29	5.1	4.94	4.89	146	0.05	36.1	#NULL!
180	76	96	23.9568	1	1	1	1	1	84.7316	306.8	5.24	#NULL!	1.75	1.14	4.27	2.33455	14.64	107.2	0.21	1	145	98	13.3	67	11.5	50.5	36	11	235.257	20	25	56	29	75	46	1.63043	2186110	#NULL!	118.338	122.142	9	17	5.5	5.85	4.89	158	0.29	12.3	#NULL!
182	80	83	24.6517	2	1	1	1	1	102.159	401.1	4.86	#NULL!	2.26	1.35	6.6	4.22273	2.82	68.99	0.11	2	148	100	12.5	57	11.5	49.2	31	11.8	237.731	16	27.8	65	35	72	46	1.56522	2130882	#NULL!	115.913	119.483	25	25	4.2	5.69	4.88	111	3.47	12.4	#NULL!
176	80	66	26.3264	2	1	1	0	1	123.435	411	5.66	#NULL!	2.9	0.81	5.56	3.43182	6.59	79.64	0.23	2	136	100	13.3	64	11.5	54.5	34	11.4	273.764	25	25.9	69	39	94	73	1.28767	2028523	#NULL!	135.895	140.26	76	43	3.9	5.82	4.88	135	0.53	#NULL!	#NULL!
155	49	57	20.8954	1	2	0	1	1	81.2883	310.3	5.08	#NULL!	1.8	0.88	5.09	3.39182	1.47	95.26	0.16	1	148	97	12.5	60	11.5	47.5	33	9	184.967	23	30	61	32	78	98	0.795918	1696080	#NULL!	125.011	129.572	23	34	7	6.67	4.88	126	0.32	#NULL!	#NULL!
179	85	94	27.0285	2	1	1	0	0	106.772	360.9	5.04	#NULL!	2.71	0.87	4.08	1.97818	18.02	136.01	0.15	1	140	93	11.2	63	11.5	47.5	30	11	212.98	25	23	70	39	70	47	1.48936	2118302	#NULL!	101.601	104.578	38	23	6.2	6.15	4.88	136	0.5	#NULL!	#NULL!
166	71	68	26.2657	2	3	0	0	1	84.6271	408.8	5.33	7.38	1.97	1.58	5.79	3.31455	1.71	63.27	0.13	1	149	85	12.4	57	11.5	45.5	29	11.8	209.758	18	27	66	36	52	80	0.65	631804	#NULL!	115.172	118.042	23	31	6.1	6.15	4.88	165	0.69	14.6	#NULL!
173	65	70	22.2181	1	2	1	0	0	102.792	376.2	5.09	6.13	1.79	1.23	5.35	3.30636	1.89	64.16	0.21	2	157	100	12.9	68	11.5	44.5	30	10.5	185.286	17	30	63	33	98	78	1.25641	1814046	#NULL!	102.605	106.253	21	20	4.6	6.49	4.87	150	0.68	11.2	#NULL!
169	73	61	26.0593	2	1	1	0	0	130.571	334	5.3	#NULL!	2.66	1.02	5.05	2.82091	7.44	76.24	0.18	1	141	95	12	63	11.5	46.5	31	10	192.006	23	28	66	36	70	56	1.25	1486722	#NULL!	101.961	105.389	47	29	3.3	4.21	4.87	140	0.46	#NULL!	#NULL!
174	85	52	28.575	3	1	1	0	1	176.65	441.9	7.11	#NULL!	2.02	1.06	5.49	3.51182	3.46	66.66	0.23	3	165	112	14.1	71	11.5	49.5	33	11	227.706	20	24	55	29	69	60	1.15	2154832	#NULL!	110.222	113.552	58	72	3.7	3.91	4.86	160	2.78	9.4	#NULL!
165	79	80	29.5174	3	1	1	0	0	106.718	323.7	5.29	5.68	2.47	1.04	4.07	1.90727	3.08	113.99	0.19	3	188	116	13	58	11.5	44.5	26	11	191.826	22	32	64	35	43	48	0.895833	1915125	#NULL!	99.1325	102.331	41	30	4.5	5.1	4.86	170	17.97	#NULL!	#NULL!
168	78	71	28.1361	2	1	1	0	1	119.865	424.3	6.05	7.21	2.49	1.12	5.41	3.15818	1.51	55.78	0.08	3	160	117	12.6	59	11.5	49.5	35	12	243.214	23	29	59	22	130	89	1.46067	2028543	#NULL!	125.332	129.505	70	34	4.9	6.94	4.86	180	0.78	9.2	#NULL!
180	85	74	26.7346	2	1	1	1	1	121.746	324.2	5.92	8.18	2.18	1.25	5.88	3.63909	2.54	88.17	0.2	3	180	120	15.3	63	11.4	57.5	37	9.2	256.409	22	30	63	34	79	98	0.806122	2039130	#NULL!	121.966	125.626	19	18	5.2	5.94	4.85	190	0.29	#NULL!	#NULL!
168	77	68	27.7817	2	3	1	1	1	96.4853	426.3	5.15	#NULL!	1.92	1.49	5.26	2.89727	2.85	107.9	0.23	2	153	101	12.2	73	11.3	50.5	37	10.1	218.223	22	23	55	28	100	82	1.21951	1931882	#NULL!	113.194	116.944	19	19	4.5	11.39	4.85	150	0.34	27.3	#NULL!
165	85	71	31.7213	3	2	0	0	0	111.962	269.8	6.38	8.22	1.51	1.24	4.27	2.34364	5.09	67.14	0.13	2	154	106	11.7	66	11.1	42.5	26	10.6	168.567	21	27	72	40	73	114	0.640351	1148889	#NULL!	84.6303	86.3034	19	26	3.8	5.54	4.84	164	1.71	#NULL!	#NULL!
164	58	46	22.0645	1	1	0	0	1	133.64	319.1	5.25	#NULL!	2.65	1.33	3.89	1.35545	1.64	61.83	0.11	2	158	107	11.6	62	11.1	48.5	33	9.4	191.425	21	28	64	35	88	54	1.62963	1693136	#NULL!	116.315	119.772	15	18	4.7	4.04	4.83	123	0.23	9	#NULL!
170	74	82	26.1055	2	1	1	0	0	93.7742	305.8	5.61	7.81	1.96	0.93	5.16	3.33909	25.47	166.12	0.17	1	143	96	11.1	63	11	45.5	32	10	178.827	19	22	60	31	59	39	1.51282	237997	#NULL!	94.0252	97.104	57	35	4.5	7.41	4.83	111	0.29	#NULL!	#NULL!
179	93	74	29.5253	3	2	1	0	0	124.062	326.8	5.57	#NULL!	1.53	1.05	5.36	3.61455	1.17	55.71	0.2	3	145	110	11.4	73	11	50.5	30	11	227.448	26	31	73	42	76	42	1.80952	1977254	#NULL!	103.488	106.344	36	26	3.6	5.33	4.82	122	0.32	#NULL!	#NULL!
180	95	77	29.821	3	1	1	0	0	126.921	289.3	5.42	5.91	2.08	1.28	5.23	3.00455	5.12	95.16	0.17	2	154	103	13.5	67	11	48.5	31	11.8	224.756	22	33	67	37	92	56	1.64286	2016968	#NULL!	100.819	103.538	21	20	5.8	9.3	4.82	133	3.16	#NULL!	#NULL!
178	72	80	23.2244	1	1	1	0	1	90.7152	383.4	6.59	#NULL!	1.47	1.11	5.29	3.51182	1.79	71.46	0.21	2	138	100	11.1	67	10.9	49.5	32	11	218.612	17	31	61	37	89	57	1.5614	2173469	#NULL!	113.561	117.343	51	26	4.5	4.53	4.82	134	#NULL!	#NULL!	#NULL!
175	69	87	23.0306	1	1	1	1	0	82.413	364.2	5.88	5.44	1.97	1.27	6.3	4.13455	2.41	62.67	0.1	1	141	93	11	58	10.8	46.5	30	10.3	186.603	14	24	68	38	105	65	1.61538	1971155	#NULL!	99.8544	103.239	27	24	5.1	7.72	4.81	136	0.39	#NULL!	#NULL!
165	66	81	24.7424	2	1	1	0	0	84.669	307.5	5.35	#NULL!	1.3	1.2	5.26	3.46909	#NULL!	#NULL!	#NULL!	1	141	99	11	69	10.5	42.5	32	11	166.16	26	31	53	27	46	69	0.666667	1608220	#NULL!	93.8785	97.2446	80	44	4.2	7.44	4.8	146	0.66	#NULL!	#NULL!
178	110	52	35.2178	3	1	1	0	0	224.21	341.1	5.6	#NULL!	2.76	1.04	3.46	1.16545	3.97	68.02	0.16	2	167	92	11.7	69	10.5	48.5	33	10	191.425	#NULL!	35	61	32	105	68	1.54412	1620144	#NULL!	79.5066	81.3469	75	60	2.9	5.88	4.8	167	28.06	#NULL!	#NULL!
185	80	83	23.8747	1	2	1	0	0	89.139	365.1	5.95	5.88	1.18	1.27	4.01	2.20364	1.77	57.44	0.16	2	153	100	11.5	64	10.5	45.5	28	11	185.367	22	21	72	41	76	97	0.783505	1859682	#NULL!	89.586	92.2019	12	16	5.4	8	4.8	169	0.49	#NULL!	#NULL!
175	79	60	26.2959	2	1	1	0	0	131.345	367.2	5.27	#NULL!	1.96	1.11	5.29	3.28909	1.09	54.05	0.13	2	170	107	12.1	71	10.5	42.5	26	11	166.16	24	29	72	41	72	89	0.808989	2188723	#NULL!	83.257	85.7619	20	19	5.6	4.64	4.8	168	2.02	#NULL!	#NULL!
165	65	59	24.3751	1	3	0	0	1	90.4386	270.7	5.73	#NULL!	1.53	1.32	5.54	3.52455	0.96	63.92	0.14	1	158	92	11.5	60	10.5	51.5	29	9	196.403	#NULL!	20	73	43	51	66	0.772727	900713	#NULL!	112.889	115.925	11	18	7.7	5.57	4.8	164	0.44	10.5	#NULL!
175	85	79	28.2551	2	1	1	0	0	115.158	376	5.84	4.59	2.46	0.85	4.75	2.78182	#NULL!	#NULL!	#NULL!	1	147	98	11.8	60	10.5	46.5	33	11	192.006	23	28	61	32	55	48	1.14583	1975776	#NULL!	92.6694	95.3792	34	20	5.8	12.27	4.79	135	4.64	#NULL!	#NULL!
162	80	52	30.9832	3	2	0	0	1	143.878	370	5.36	6.28	2.91	1.02	4.58	2.23727	1.08	62.62	0.14	1	152	97	11.6	59	10.5	50.5	32	13	251.207	14	25	68	38	94	67	1.40299	2186092	#NULL!	131.438	134.571	15	16	2.9	7.3	4.79	165	1.78	11.5	#NULL!
186	91	70	26.8036	2	1	1	0	0	140.489	387.1	4.79	5.88	2.73	1.13	5.06	2.68909	1.74	47.16	0.24	1	156	90	12.2	61	10.5	44.5	28	11	178.846	24	33	73	41	98	91	1.07692	1972719	#NULL!	80.7461	82.854	#NULL!	#NULL!	3.6	4.98	4.79	164	#NULL!	#NULL!	#NULL!
172	85	83	29.2317	3	1	1	0	0	109.608	318.3	5.45	#NULL!	1.32	1.16	5.21	3.45	2.03	#NULL!	#NULL!	2	148	100	12.3	63	10.5	46.5	33	10	178.62	21	22	56	29	79	60	1.31667	1897719	#NULL!	86.9733	89.5129	#NULL!	#NULL!	4	8.29	4.78	163	#NULL!	#NULL!	#NULL!
155	56	55	23.8091	1	1	0	0	0	102.627	248.3	4.62	#NULL!	1.62	1.3	4.44	2.40364	1.07	91.88	0.11	1	140	94	11.2	60	10.5	40.5	27	10	142.903	21	25	66	36	82	60	1.36667	1867005	#NULL!	91.1486	94.0127	12	13	5.6	6.37	4.78	#NULL!	0.82	8.8	#NULL!
155	64	54	27.1389	2	2	0	0	1	108.376	339	5.74	5.47	1.96	1.07	3.95	1.98909	2.95	80.72	0.24	2	137	100	11.6	62	10.5	48.5	37	11	205.641	23	32	55	29	102	79	1.29114	1878695	#NULL!	123.241	126.964	14	20	2.8	6.13	4.78	136	31.85	#NULL!	#NULL!
156	60	52	25.1548	2	1	0	0	0	119.898	298.6	5.38	#NULL!	1.85	1.08	3.46	1.53909	2.83	60.45	0.1	1	158	99	12.6	66	10.5	44.5	28	10	166.265	19	23	66	37	93	74	1.25676	2107558	#NULL!	102.376	105.486	23	19	3.7	5.19	4.77	135	0.16	#NULL!	#NULL!
160	65	86	25.8906	2	1	1	1	1	75.3966	349.8	5.67	#NULL!	1.397	1.1	5.08	3.345	2.57	65.18	0.16	2	140	100	12.4	51	10.5	46.5	32	12	205.804	19	28	62	33	64	53	1.20755	2178596	#NULL!	119.175	123.741	24	35	4.8	7.6	4.77	135	1.24	13.1	#NULL!
162	60	60	23.3624	1	2	0	0	1	90.4034	263.6	5.38	#NULL!	1.36	0.93	5.24	3.69182	0.9	68.54	0.14	1	152	92	11.6	51	10.5	46.5	26	10	178.62	23	26	76	45	76	56	1.35714	2171580	#NULL!	107.653	110.784	15	13	4.7	5.96	4.77	164	0.33	7.7	#NULL!
152	51	59	22.5741	1	1	0	0	1	93.4151	281.7	4.94	#NULL!	1.31	1.28	4.72	2.84455	#NULL!	#NULL!	#NULL!	2	162	90	11.8	57	10.5	43.5	26	11	172.444	20	24	73	42	76	95	0.8	2100304	#NULL!	115.951	120.134	22	27	4.9	7.66	4.77	165	6.93	#NULL!	#NULL!
173	77	64	26.2276	2	1	1	0	1	122.519	377.5	5.34	#NULL!	2.85	1	4.27	1.97455	1.93	59.34	0.1	1	154	99	12.3	60	10.5	49.5	33	11	212.636	21	29	64	34	98	66	1.48485	2164429	#NULL!	108.587	112.095	43	32	5.2	5.04	4.76	136	0.51	8.5	#NULL!
168	59	61	21.4042	1	2	0	0	0	93.4697	270.2	4.35	8.01	1.62	1.25	4.69	2.70364	1.14	57.67	0.13	2	156	102	11.4	66	10.5	41.5	26	10	148.575	16	26	71	41	90	65	1.38462	307445	#NULL!	88.3438	90.6981	13	18	5.4	4.3	4.76	135	0.27	14	#NULL!
153	60	70	26.1312	2	2	0	0	0	80.1607	366.5	6.3	10.34	1.09	1.35	5.86	4.01455	1.61	98.58	0.18	2	147	108	11.3	53	10.5	42.5	29	11	166.16	16	24	64	34	70	93	0.752688	2109902	#NULL!	103.431	106.665	77	43	6	7.31	4.76	132	1.09	7.4	#NULL!
161	51	56	20.1752	1	2	0	0	0	81.3853	302.7	5.17	#NULL!	1.81	1.33	4.18	2.02727	3.24	69.44	0.12	2	145	102	12.7	51	10.4	40.5	28	9.5	136.452	16	21	71	40	92	112	0.821429	1792798	#NULL!	88.6077	91.3983	16	23	4.5	6.19	4.76	165	0.19	#NULL!	#NULL!
160	58	49	23.1562	1	1	0	0	0	124.228	262.9	5.32	6.55	1.99	1.43	5.14	2.80545	1.62	69.69	0.15	1	137	92	11.3	78	10.4	44.1	24.3	9.4	155.385	19	#NULL!	78	47	77	99	0.777778	1852321	#NULL!	95.7806	98.617	17	17	3	4.76	4.76	147	0.53	#NULL!	#NULL!
160	75	60	29.7969	3	3	0	0	0	105.211	361	6.13	#NULL!	1.53	1.23	6.69	4.76455	0.5	43.22	0.14	3	167	112	13.2	68	10.1	42.5	28	9	138.476	23	25	69	38	87	120	0.725	1436321	#NULL!	75.4022	77.0995	23	23	4.2	7.63	4.75	146	8.47	#NULL!	#NULL!
161	65	42	25.5762	2	1	0	0	0	154.384	348.7	7.24	#NULL!	2.3	1.16	3.91	1.70455	4.53	108.03	0.15	1	142	95	12.2	80	10	42.5	29	10	148.602	18	26	62	33	95	60	1.58333	1468696	#NULL!	86.5798	88.8527	15	21	2.6	3.98	4.75	149	1.08	7.4	#NULL!
159	55	47	22.2555	1	3	0	0	0	100.927	349.5	5.33	#NULL!	1.43	1.35	6.24	4.24	#NULL!	#NULL!	#NULL!	1	152	98	15.4	62	10	45.5	28	7.8	139.317	21	22	71	40	81	58	1.39655	1869245	#NULL!	88.2514	90.9383	14	17	4.2	3.72	4.74	148	3.54	#NULL!	#NULL!
185	70	73	20.9529	1	2	1	1	0	94.6595	420.7	5.8	#NULL!	2.49	1.24	5.29	2.91818	7.4	112.35	0.1	1	147	88	13.7	63	10	48.5	33	9.5	177.627	23	26	62	33	90	64	1.40625	2187373	#NULL!	91.4591	94.3723	19	21	3.9	6.34	4.73	159	0.57	15.6	#NULL!
172	80	68	27.5416	2	1	1	0	0	119.804	369.4	6.13	7.78	2.73	1.4	7.05	4.40909	0.24	38.7	0.09	2	138	101	12.1	63	10	45.5	30	9.9	164.791	18	29	67	37	50	76	0.657895	1452861	#NULL!	82.7994	85.2943	57	30	4.3	6.71	5.08	168	1.26	#NULL!	#NULL!
178	80	83	25.7493	2	2	1	1	0	94.1468	413.1	5.48	6.74	1.73	1.06	4.14	2.29364	0.44	40.52	0.14	2	153	102	14.9	64	10	50.5	34	9.5	190.039	18	22	59	31	99	84	1.17857	2179420	#NULL!	93.7694	96.6011	11	17	6.7	4.12	5.07	164	0.14	20.7	#NULL!
160	56	54	22.375	1	1	0	0	0	106.683	303.2	5.06	#NULL!	2.13	1.44	7.63	5.22182	0.92	56.26	0.11	1	152	95	12.6	66	10	43.5	25	9.5	148.455	18	#NULL!	69	39	71	82	0.865854	1882110	#NULL!	92.953	95.7564	13	19	6.8	3.2	5.07	135	0.27	18.4	#NULL!
175	110	72	36.4184	3	2	1	0	0	146.054	388.4	4.81	#NULL!	2.25	1.11	5.14	3.00727	3.82	75.82	0.12	1	148	97	11.6	57	9.8	52.5	36	9	192.279	19	28	62	34	100	56	1.78571	2167786	#NULL!	80.4701	82.3557	150	69	3.8	6.63	5.06	125	3.02	45.2	#NULL!
158	45	48	18.526	1	3	0	0	1	82.8049	333.3	5.76	#NULL!	2.44	0.85	4.77	2.81091	0.88	46.95	0.15	2	148	100	12.7	66	9.8	46.5	28	10.2	172.08	28	23	72	41	103	84	1.22619	2155192	#NULL!	118.94	123.354	14	18	6.2	5.72	5.06	155	0.47	9	#NULL!
158	73	62	29.7421	3	2	0	0	0	111.337	274.3	5.17	7.1	1.61	1.19	5.05	3.12818	0.47	77.98	0.21	1	152	90	11.4	67	9.7	42.5	27	10.4	149.746	18	25	73	42	88	103	0.854369	2012570	#NULL!	83.2116	85.2266	22	20	3.7	6.22	5.06	132	3.56	#NULL!	#NULL!
168	85	61	30.6162	3	1	0	0	0	146.243	340.1	6.38	7.88	2.25	1.3	6.03	3.70727	0.96	46.09	0.17	1	137	97	11.3	68	9.5	46.5	30	10	165.64	22	26	67	37	68	46	1.47826	1813260	#NULL!	82.4335	84.0044	61	38	3.4	5.53	5.06	165	2.25	6.9	#NULL!
175	75	73	24.9898	2	2	1	0	0	96.083	458.4	5.61	#NULL!	2.61	1.27	7.17	4.71364	0.4	54.13	0.2	2	146	100	12.5	88	9.5	48.5	34	11	191.425	22	35	60	32	60	90	0.666667	1417198	#NULL!	98.4215	101.582	37	32	5.9	8.57	5.05	146	0.51	16	#NULL!
161	66	63	25.962	2	2	0	0	0	100.151	381.6	5.09	#NULL!	3	1.09	5.6	3.14636	#NULL!	#NULL!	#NULL!	1	143	92	12.6	66	9.5	43.5	28	9.3	140.422	20	32	69	39	73	87	0.83908	194673	#NULL!	81.2173	83.2864	37	33	3.5	5.82	5.05	136	#NULL!	#NULL!	#NULL!
173	75	81	25.5593	2	2	1	0	0	88.5176	421.6	5.05	#NULL!	1.27	1.05	5.96	4.33273	2.02	98.03	0.17	2	146	105	12.3	55	9.5	45.5	31	11	172.387	21	33	64	34	56	71	0.788732	407195	#NULL!	89.1897	92.0247	22	21	4.7	6.31	5.04	165	3.71	37.3	#NULL!
170	60	75	21.2612	1	1	1	1	0	84.7922	355.5	5.4	6.06	1.83	1.24	6	3.92818	31.44	112.53	0.16	2	143	102	14.5	57	9.5	42.5	24	10	142.939	20	#NULL!	69	39	99	75	1.32	2005635	#NULL!	82.9065	85.9144	15	32	4.9	7.12	5.04	145	0.25	10.6	#NULL!
163	57	56	21.9536	1	1	0	0	1	103.652	367.7	5.44	6.44	1.85	0.85	4.49	2.79909	5.15	56.8	0.28	3	169	111	13.9	61	9.5	49.5	35	10	183.78	21	31	60	32	67	82	0.817073	2019092	#NULL!	112.937	116.346	10	16	4	5.4	5.03	132	0.2	#NULL!	#NULL!
160	50	51	20.0312	1	1	0	0	0	106.968	375.2	5.14	#NULL!	1.88	1.31	4.39	2.22545	#NULL!	#NULL!	#NULL!	2	167	83	13.7	77	9.4	45.5	27	8.9	145.227	14	21	73	42	60	110	0.545455	766489	#NULL!	95.45	98.5764	25	32	5.2	5.29	5.03	#NULL!	0.12	#NULL!	#NULL!
163	60	52	23.0827	1	2	0	0	0	113.904	320.9	5.66	7.08	2.28	1.01	5.51	3.46364	2.91	61.77	0.18	2	157	109	12.8	63	9	44.5	29	9	136.519	18	24	68	38	47	73	0.643836	2141715	#NULL!	81.9897	84.2049	#NULL!	#NULL!	3.8	8.24	5.02	164	#NULL!	#NULL!	#NULL!
159	69	71	27.7932	2	1	0	0	0	105.024	226.2	5.56	#NULL!	1.47	1.18	5.35	3.50182	5.66	89.36	0.23	1	153	99	12.9	61	9	44.5	29	8	125.287	17	21	65	35	67	49	1.36735	1542161	#NULL!	71.387	73.1014	#NULL!	#NULL!	6.7	4.55	5.02	156	#NULL!	#NULL!	#NULL!
158	63	68	25.7363	2	1	0	0	0	93.3833	279.8	5.74	6.65	1.31	0.72	3.88	2.56455	1.84	60.13	0.16	2	154	104	12.1	65	8.9	46.5	29	8.4	138.481	19	23	70	40	95	78	1.21795	1505629	#NULL!	82.7452	85.0063	18	23	3.6	5.25	5	123	6.17	#NULL!	#NULL!
171	90	95	31.2787	3	2	1	1	0	102.544	448.9	5.37	7.11	1.38	1.1	5.54	3.81273	14.91	202.09	0.07	3	157	110	14	58	8.7	48.5	31	9.5	160.305	22	29	68	38	83	69	1.2029	2008232	#NULL!	75.9319	78.0066	35	29	6.4	5.35	5	132	1.45	#NULL!	#NULL!
170	60	75	21.2612	1	1	1	1	0	84.7922	355.5	5.4	6.06	1.83	1.24	6	3.92818	31.44	112.53	0.16	2	143	102	14.5	57	9.5	42.5	24	10	142.939	20	#NULL!	69	39	99	75	1.32	2005635	#NULL!	82.9065	85.9144	15	32	4.9	5.87	4.99	158	0.25	10.6	#NULL!
163	57	56	21.9536	1	1	0	0	1	103.652	367.7	5.44	6.44	1.85	0.85	4.49	2.79909	5.15	56.8	0.28	3	169	111	13.9	61	9.5	49.5	35	10	183.78	21	31	60	32	67	82	0.817073	2019092	#NULL!	112.937	116.346	10	16	4	7.59	4.99	156	0.2	#NULL!	#NULL!
170	74	82	26.1055	2	1	1	0	0	93.7742	305.8	5.61	7.81	1.96	0.93	5.16	3.33909	25.47	166.12	0.17	1	143	96	11.1	63	11	45.5	32	10	178.827	19	22	60	31	59	39	1.51282	237997	#NULL!	94.0252	97.104	57	35	4.5	9.81	4.98	469	0.29	#NULL!	#NULL!
179	93	74	29.5253	3	2	1	0	0	124.062	326.8	5.57	#NULL!	1.53	1.05	5.36	3.61455	1.17	55.71	0.2	3	145	110	11.4	73	11	50.5	30	11	227.448	26	31	73	42	76	42	1.80952	1977254	#NULL!	103.488	106.344	36	26	3.6	7.29	4.98	144	0.32	#NULL!	#NULL!
[truncated: 14 more columns]
